# Supplementary material for: DNA methylome profiling of human tissues identifies global and tissue-specific methylation patterns
Source: Genome Biol. 2014 Apr 1;15(4):r54. doi: 10.1186/gb-2014-15-4-r54 (PMC4053947; doi:10.1186/gb-2014-15-4-r54)
Supplement: Additional file 3 — Description of tDMRs found by the simple linear model method of best fit according to MDL. [file gb-2014-15-4-r54-S3.xls]

## Sheet: Sheet1
Additional File 3. Description of tDMRs found by the simple linear model method of best fit according to MDL.
Additional figures of tDMRs identification by different methods are shown here http://biit.cs.ut.ee/supplementary/17tissues/
No.	Tissue	Chr	startCoord	endCoord	length1	coefficient2	pvalue	TSS1500	TSS200	5'UTR	1stExon	Body	3'UTR	N_Shelf	N_Shore	Island	S_Shore	S_Shelf	UCSC_RefGene_Name
1	Bone marrow	7	98577432	98577634	3	0.443781	2.2141e-56					Body			N_Shore				SMURF1
2	Bone marrow	6	85880887	85880935	3	0.411938	4.7858e-16
3	Bone marrow	6	31804202	31804238	4	0.395438	2.07694e-39					Body				Island			DDAH2
4	Bone marrow	17	55271425	55272756	3	0.387659	4.77718e-26	TSS1500				Body	3'UTR						TMEM49	MIR21
5	Bone marrow	4	8446841	8447200	4	0.383263	8.87589e-32					Body							ACOX3
6	Bone marrow	8	141668323	141668390	3	0.379759	1.87948e-36					Body							EIF2C2
7	Bone marrow	17	74231186	74231235	4	0.362367	1.80804e-48					Body							CYTH1
8	Bone marrow	21	45715277	45715425	3	0.344507	2.58856e-23					Body				Island			COL18A1
9	Bone marrow	13	79808764	79809809	4	0.31771	2.30387e-30					Body	3'UTR	N_Shelf	N_Shore				SPRY2
10	Bone marrow	6	157547124	157547323	3	0.314741	2.78749e-29					Body							ARID1B
11	Bone marrow	7	27112497	27112970	5	0.312309	8.5495e-37						3'UTR		N_Shore	Island			HOXA3
12	Bone marrow	3	192531055	192531447	5	0.308186	5.94993e-66	TSS1500	TSS200			Body					S_Shore		UTS2D	CCDC50
13	Bone marrow	2	238243115	238243230	3	0.304544	5.82716e-30					Body							LRRFIP1
14	Bone marrow	11	127826872	127827090	3	0.303085	8.63703e-23									Island
15	Bone marrow	10	3813907	3814687	6	0.302888	2.98192e-54					Body				Island	S_Shore		KLF6
16	Bone marrow	10	49344354	49344536	3	0.295234	2.75781e-30					Body				Island			ARHGAP22
17	Bone marrow	17	37528229	37528266	4	0.293921	4.7402e-24	TSS1500	TSS200							Island			HSPB9	KAT2A
18	Bone marrow	3	127743305	127743988	3	0.29205	4.94891e-34					Body				Island			CHST13
19	Bone marrow	11	128063175	128064454	5	0.291847	1.51814e-36							N_Shelf	N_Shore
20	Bone marrow	10	63479104	63479176	5	0.283083	3.455e-84					Body							ARID5B
21	Bone marrow	12	54615882	54616170	4	0.280291	2.29016e-37			5'UTR						Island	S_Shore		DGKA
22	Bone marrow	11	62065068	62066283	5	0.275304	1.25435e-35			5'UTR				N_Shelf					AHNAK
23	Bone marrow	17	17654089	17654611	3	0.274962	5.03539e-30						3'UTR			Island			RAI1
24	Bone marrow	5	158455005	158456485	6	0.270557	5.38325e-38					Body			N_Shore	Island			EBF1
25	Bone marrow	2	38596126	38596347	4	0.269196	8.15089e-21
26	Bone marrow	7	27145386	27145957	5	0.267034	2.86331e-33								N_Shore	Island
27	Bone marrow	8	8219864	8220157	3	0.265988	6.79834e-21					Body							PRAGMIN
28	Bone marrow	14	97513904	97514266	4	0.263085	1.13777e-32		TSS200			Body							C14orf64
29	Bone marrow	17	7773405	7773962	9	0.262037	1.89552e-67	TSS1500	TSS200		1stExon				N_Shore	Island			KCNAB3
30	Bone marrow	17	44054072	44055448	3	0.261496	6.10635e-17					Body	3'UTR		N_Shore	Island	S_Shore		HOXB9
31	Bone marrow	16	30392986	30393311	4	0.259914	1.14492e-56					Body				Island	S_Shore		ITGAL
32	Bone marrow	21	37284595	37284612	3	0.258634	1.35762e-26	TSS1500	TSS200							Island			HLCS
33	Bone marrow	7	27135487	27135733	4	0.257855	9.71686e-16					Body			N_Shore				HOXA4
34	Bone marrow	10	32256037	32256317	4	0.256128	5.75853e-26			5'UTR					N_Shore				ARHGAP12
35	Bone marrow	10	130895686	130895768	3	0.25415	1.48129e-12
36	Bone marrow	1	2969171	2970259	7	0.253081	8.44628e-38					Body				Island			FLJ42875
37	Bone marrow	14	104284366	104286689	3	0.251458	6.4076e-19					Body	3'UTR	N_Shelf					ADSSL1
38	Bone marrow	2	42648184	42648990	4	0.250723	1.17894e-37	TSS1500	TSS200						N_Shore				MTA3
39	Bone marrow	6	30989463	30989541	4	0.246822	1.54904e-41	TSS1500				Body			N_Shore	Island			VARS2	GTF2H4
40	Bone marrow	10	106330159	106330228	3	0.242387	8.6028e-11
41	Bone marrow	7	27113731	27114729	5	0.241485	3.65276e-27					Body	3'UTR		N_Shore	Island			HOXA3
42	Bone marrow	5	171027388	171027629	4	0.235275	5.95404e-25
43	Bone marrow	17	44038046	44038605	3	0.234775	1.00371e-12	TSS1500				Body		N_Shelf	N_Shore				LOC404266	HOXB6
44	Bone marrow	4	106692439	106693255	4	0.229904	1.01552e-25	TSS1500		5'UTR	1stExon								FLJ20184
45	Bone marrow	1	12532292	12532691	4	0.224847	5.27176e-21
46	Bone marrow	12	55770583	55774379	3	0.224662	3.8432e-22					Body					S_Shore	S_Shelf	NAB2
47	Bone marrow	10	95188190	95188364	3	0.224282	1.63925e-16					Body							MYOF
48	Bone marrow	6	33051003	33052045	3	0.223941	4.44085e-19					Body						S_Shelf	BRD2
49	Bone marrow	1	2970406	2970797	3	0.222801	8.27396e-19					Body				Island	S_Shore		FLJ42875
50	Bone marrow	1	43523857	43524056	5	0.222581	4.47167e-32	TSS1500	TSS200	5'UTR	1stExon								C1orf210
51	Bone marrow	7	27129856	27130454	3	0.222314	6.57963e-14			5'UTR					N_Shore	Island			HOXA3
52	Bone marrow	2	241776432	241776621	4	0.221378	6.67412e-39		TSS200	5'UTR	1stExon								ANO7
53	Bone marrow	3	37008377	37008636	3	0.219297	9.87463e-20	TSS1500			1stExon				N_Shore				EPM2AIP1	MLH1
54	Bone marrow	7	27128149	27128926	5	0.217621	1.43353e-15			5'UTR					N_Shore	Island			HOXA3
55	Bone marrow	7	27150684	27150796	6	0.21746	3.14525e-17	TSS1500								Island			HOXA5
56	Bone marrow	2	235765427	235765490	3	0.217175	5.16916e-12
57	Bone marrow	1	154386081	154386242	3	0.21586	5.92154e-28
58	Bone marrow	17	44060636	44065000	5	0.215525	4.67617e-17		TSS200			Body		N_Shelf	N_Shore		S_Shore		MIR196A1
59	Bone marrow	20	1131986	1135652	3	0.215504	5.15682e-18		TSS200		1stExon	Body							C20orf202
60	Bone marrow	11	65861044	65861061	3	0.212781	2.49194e-26	TSS1500										S_Shelf	RIN1
61	Bone marrow	22	30480725	30480934	3	0.212512	3.38618e-25		TSS200	5'UTR	1stExon	Body					S_Shore		DEPDC5
62	Bone marrow	6	32158883	32158925	3	0.209779	1.50141e-24					Body						S_Shelf	TNXB
63	Bone marrow	11	72085834	72086042	3	0.209143	1.83694e-16					Body				Island			ARAP1
64	Bone marrow	6	156759869	156760238	5	0.208542	3.04159e-34									Island
65	Bone marrow	2	127874908	127875376	5	0.207162	4.7101e-23									Island
66	Bone marrow	15	88528564	88528787	3	0.207045	6.50537e-26	TSS1500							N_Shore				SEMA4B
67	Bone marrow	8	1300089	1300282	3	0.206728	5.0856e-12										S_Shore
68	Bone marrow	6	106653397	106653447	4	0.206172	2.59312e-29		TSS200			Body							PRDM1
69	Bone marrow	17	44059639	44060576	3	0.205847	7.59144e-18	TSS1500									S_Shore		HOXB9
70	Bone marrow	17	72958026	72958256	6	0.205809	3.10543e-33		TSS200	5'UTR	1stExon	Body			N_Shore				SEPT9
71	Bone marrow	11	72210539	72211135	3	0.203876	2.93173e-27					Body				Island			ATG16L2
72	Bone marrow	8	1778200	1778312	3	0.201606	2.46533e-15			5'UTR									ARHGEF10
73	Bone marrow	3	5000570	5002616	4	0.201524	3.53897e-22						3'UTR		N_Shore		S_Shore		BHLHE40
74	Bone marrow	5	175041704	175041720	3	0.199004	1.33406e-09			5'UTR	1stExon								HRH2
75	Bone marrow	16	3002350	3002383	3	0.198965	1.47626e-29		TSS200						N_Shore				CLDN9
76	Bone marrow	12	121780963	121781104	3	0.198214	2.74499e-17		TSS200	5'UTR	1stExon								GPR81
77	Bone marrow	13	113861696	113862226	3	0.196806	1.12408e-13					Body						S_Shelf	RASA3
78	Bone marrow	17	76714372	76714414	3	0.195202	5.0208e-19	TSS1500	TSS200			Body		N_Shelf					MIR657	AATK	MIR338
79	Bone marrow	3	13038165	13039001	3	0.19435	4.31908e-18					Body							IQSEC1
80	Bone marrow	10	73646796	73646827	3	0.193949	3.29731e-23	TSS1500		5'UTR							S_Shore		ASCC1	C10orf104
81	Bone marrow	11	64951615	64952803	5	0.193643	8.83395e-31											S_Shelf
82	Bone marrow	16	3055224	3055553	3	0.192788	7.78655e-23	TSS1500	TSS200	5'UTR									IL32
83	Bone marrow	12	1567667	1572377	4	0.191793	1.26337e-22				1stExon	Body		N_Shelf	N_Shore				FBXL14
84	Bone marrow	2	242450682	242450800	4	0.190177	1.38695e-36	TSS1500						N_Shelf					PDCD1
85	Bone marrow	4	3341921	3342070	3	0.189032	2.39839e-10					Body		N_Shelf					RGS12
86	Bone marrow	17	76710295	76710746	3	0.188328	5.75527e-21					Body				Island			AATK
87	Bone marrow	6	32152082	32152232	5	0.187421	1.62141e-18					Body		N_Shelf					TNXB
88	Bone marrow	1	2152366	2152791	3	0.186189	3.2134e-32					Body					S_Shore		SKI
89	Bone marrow	13	48691055	48691171	3	0.185979	3.9803e-13	TSS1500							N_Shore				MLNR
90	Bone marrow	17	74597945	74598127	3	0.185843	5.01083e-19						3'UTR						HRNBP3
91	Bone marrow	12	131668864	131670012	4	0.185314	2.8644e-19					Body			N_Shore	Island			FBRSL1
92	Bone marrow	12	129067956	129068421	7	0.184691	7.34031e-22
93	Bone marrow	8	124353357	124353574	3	0.182888	1.89245e-17			5'UTR				N_Shelf	N_Shore				ZHX1
94	Bone marrow	1	153106437	153106607	3	0.182616	3.67478e-24					Body							KCNN3
95	Bone marrow	1	9323279	9323362	3	0.181334	1.75479e-14			5'UTR									SPSB1
96	Bone marrow	6	43586469	43586508	4	0.180786	2.85833e-47		TSS200							Island			C6orf154
97	Bone marrow	17	3738651	3740867	4	0.180615	5.26046e-12		TSS200	5'UTR					N_Shore	Island			CAMKK1
98	Bone marrow	6	31793409	31793473	4	0.179915	1.59882e-30					Body							LY6G6D
99	Bone marrow	10	76827201	76827500	3	0.17978	2.60151e-08									Island
100	Bone marrow	1	40542256	40542331	3	0.179569	2.15627e-13					Body				Island			COL9A2
101	Bone marrow	10	26923019	26923171	3	0.176888	7.54139e-19					Body							C10orf50
102	Bone marrow	7	996723	997700	5	0.17601	2.73474e-19									Island	S_Shore
103	Bone marrow	7	101748516	101748843	3	0.173492	4.02279e-18					Body	3'UTR			Island			SH2B2
104	Bone marrow	11	66407076	66407136	3	0.172083	1.82217e-13			5'UTR									PC
105	Bone marrow	17	43390271	43390342	3	0.1702	1.37932e-23	TSS1500	TSS200										PRR15L
106	Bone marrow	4	185145504	185145567	3	0.165928	8.29623e-14					Body							STOX2
107	Bone marrow	13	112539767	112540043	3	0.165562	3.56505e-11					Body			N_Shore				ATP11A
108	Bone marrow	22	18329893	18329965	3	0.164649	1.22402e-24		TSS200	5'UTR									COMT
109	Bone marrow	16	749680	750293	6	0.164029	7.81094e-19	TSS1500											MSLN
110	Bone marrow	17	59928759	59930839	3	0.161499	3.42327e-13					Body		N_Shelf	N_Shore				DDX5
111	Bone marrow	11	64161922	64162340	3	0.159466	8.51488e-19					Body			N_Shore	Island			NRXN2
112	Bone marrow	2	3430513	3431631	7	0.158572	5.31183e-11					Body			N_Shore	Island	S_Shore		TTC15
113	Bone marrow	16	66826542	66827195	4	0.157421	1.37464e-11					Body				Island			ESRP2
114	Bone marrow	2	4578822	4578928	3	0.156276	4.60136e-09
115	Bone marrow	11	56849898	56850194	3	0.154484	9.1765e-20	TSS1500					3'UTR				S_Shore		TNKS1BP1	SSRP1
116	Bone marrow	2	241623531	241623708	3	0.154042	6.71156e-16					Body			N_Shore	Island			SNED1
117	Bone marrow	19	2226741	2227471	4	0.15365	6.96446e-21					Body				Island	S_Shore		C19orf35
118	Bone marrow	6	33388177	33388206	3	0.152971	5.85287e-30					Body			N_Shore				TAPBP
119	Bone marrow	14	104508018	104508186	3	0.151516	5.77754e-11					Body							AHNAK2
120	Bone marrow	6	32021229	32021974	8	0.148979	3.0099e-28	TSS1500		5'UTR	1stExon		3'UTR						C2	CFB
121	Bone marrow	16	573723	576228	6	0.148417	2.79764e-26						3'UTR	N_Shelf	N_Shore	Island	S_Shore		PIGQ
122	Bone marrow	7	142204372	142204620	3	0.147227	5.83361e-36								N_Shore
123	Bone marrow	17	39574434	39574450	3	0.147076	3.43294e-18	TSS1500							N_Shore				C17orf53
124	Bone marrow	6	30799662	30799893	6	0.145402	8.53033e-40					Body						S_Shelf	TUBB
125	Bone marrow	11	2882015	2882170	5	0.143824	7.33493e-25	TSS1500				Body					S_Shore		SLC22A18	SLC22A18AS
126	Bone marrow	10	27581304	27581337	3	0.143738	4.57118e-20		TSS200							Island			LOC387646
127	Bone marrow	17	76683451	76683637	3	0.14306	1.08652e-24					Body							BAIAP2
128	Bone marrow	16	31054518	31054700	5	0.143004	1.07829e-14		TSS200	5'UTR	1stExon								PRSS8
129	Bone marrow	8	22017658	22017733	3	0.142998	4.06735e-13						3'UTR						FAM160B2
130	Bone marrow	1	154297433	154297806	3	0.142596	1.24141e-12		TSS200	5'UTR	1stExon								RAB25
131	Bone marrow	17	75576643	75576835	3	0.142319	2.54714e-15					Body		N_Shelf					TBC1D16
132	Bone marrow	6	29800090	29800260	3	0.141993	2.12803e-21					Body					S_Shore		HLA-F
133	Bone marrow	1	2314065	2314256	4	0.14161	1.33435e-17	TSS1500		5'UTR							S_Shore		MORN1	RER1
134	Bone marrow	15	76073576	76073669	3	0.141178	5.09228e-22		TSS200			Body							LOC91450
135	Bone marrow	6	32122078	32122278	4	0.139058	2.99976e-22	TSS1500	TSS200			Body							TNXB
136	Bone marrow	13	23042682	23042985	3	0.138193	8.39854e-17		TSS200	5'UTR	1stExon								TNFRSF19
137	Bone marrow	12	111979769	111980222	5	0.136174	4.71255e-33	TSS1500	TSS200	5'UTR	1stExon					Island	S_Shore		DTX1
138	Bone marrow	2	108971950	108972450	3	0.135284	8.17405e-15		TSS200	5'UTR	1stExon								EDAR
139	Bone marrow	20	30255070	30258272	3	0.134221	1.0456e-12	TSS1500		5'UTR				N_Shelf	N_Shore				PLAGL2	POFUT1
140	Bone marrow	6	32146155	32146208	3	0.132793	1.67332e-15					Body							TNXB
141	Bone marrow	6	8381217	8381295	3	0.131144	1.71836e-08	TSS1500									S_Shore		SLC35B3
142	Bone marrow	6	32261635	32262094	3	0.129726	1.54418e-17						3'UTR						PBX2
143	Bone marrow	17	39645506	39649153	4	0.12936	6.72488e-10					Body		N_Shelf			S_Shore	S_Shelf	UBTF
144	Bone marrow	14	103732130	103732462	4	0.12848	7.67114e-14
145	Bone marrow	16	84343611	84344677	3	0.128417	4.75181e-14	TSS1500									S_Shore	S_Shelf	C16orf74
146	Bone marrow	19	10264936	10266955	4	0.127265	5.43941e-24					Body				Island			ICAM5
147	Bone marrow	15	70351233	70351317	3	0.126429	5.25819e-23	TSS1500							N_Shore				PARP6
148	Bone marrow	7	27109760	27110331	11	0.125172	1.66192e-19	TSS1500								Island	S_Shore		HOXA2
149	Bone marrow	6	31616276	31616644	3	0.12477	1.06558e-20			5'UTR		Body			N_Shore				BAT1
150	Bone marrow	1	6443708	6443855	3	0.12446	9.23584e-12						3'UTR			Island			TNFRSF25
151	Bone marrow	6	138241829	138242080	4	0.123535	1.60275e-13					Body							TNFAIP3
152	Bone marrow	1	245025485	245025580	3	0.123277	3.26314e-14
153	Bone marrow	16	86610457	86610605	3	0.121336	1.72608e-08					Body				Island			BANP
154	Bone marrow	16	741395	741937	3	0.120845	9.48326e-08											S_Shelf
155	Bone marrow	1	16411600	16411706	3	0.120105	2.91954e-19		TSS200	5'UTR	1stExon								ARHGEF19
156	Bone marrow	1	1206966	1207022	3	0.118702	4.75695e-16	TSS1500											SCNN1D
157	Bone marrow	10	3205771	3207355	4	0.118609	1.16903e-15	TSS1500									S_Shore	S_Shelf	PITRM1
158	Bone marrow	2	241484413	241485174	4	0.116615	1.87746e-20	TSS1500	TSS200										C2orf54
159	Bone marrow	6	30282070	30283306	13	0.116562	1.70015e-21			5'UTR									TRIM26
160	Bone marrow	3	49733398	49735253	3	0.113612	3.48008e-14	TSS1500				Body			N_Shore		S_Shore		AMIGO3	RNF123	GMPPB
161	Bone marrow	17	7427545	7427598	3	0.113172	2.13043e-26		TSS200							Island			MPDU1
162	Bone marrow	7	100068717	100069214	3	0.113167	8.28604e-43					Body				Island			TFR2
163	Bone marrow	9	136020365	136020644	4	0.113102	1.06927e-31	TSS1500								Island	S_Shore		RNU6ATAC
164	Bone marrow	3	50363882	50363914	3	0.112167	2.11712e-16	TSS1500				Body					S_Shore		TUSC4	CYB561D2
165	Bone marrow	19	16298057	16298789	3	0.11204	4.34844e-09					Body				Island			KLF2
166	Bone marrow	13	19036899	19037028	3	0.111944	3.38759e-22									Island
167	Bone marrow	12	55018882	55018990	3	0.109221	5.32214e-11		TSS200	5'UTR	1stExon								IL23A
168	Bone marrow	2	241292839	241292913	3	0.108787	6.4126e-23											S_Shelf
169	Bone marrow	22	38039897	38040014	4	0.108302	1.70512e-17		TSS200			Body							RPL3	SNORD83B
170	Bone marrow	6	33388378	33388414	4	0.107185	8.51418e-25					Body			N_Shore				TAPBP
171	Bone marrow	17	7052138	7055864	6	0.107129	5.19996e-14					Body		N_Shelf				S_Shelf	DLG4
172	Bone marrow	18	59135465	59136360	4	0.105909	3.18781e-07					Body	3'UTR		N_Shore				BCL2
173	Bone marrow	8	143958293	143958393	3	0.105627	2.02453e-07		TSS200										CYP11B1
174	Bone marrow	1	6217243	6217437	3	0.104541	2.97098e-09					Body			N_Shore				ICMT
175	Bone marrow	4	57467906	57468065	3	0.101961	3.17764e-10	TSS1500							N_Shore				REST
176	Bone marrow	9	97826323	97827906	3	-0.100071	1.32299e-26								N_Shore
177	Bone marrow	16	87431465	87432666	4	-0.100275	9.66992e-45					Body			N_Shore				GALNS
178	Bone marrow	19	53600147	53600369	3	-0.100288	9.09451e-19					Body				Island			GRIN2D
179	Bone marrow	1	147169807	147170281	3	-0.100301	6.48852e-49									Island
180	Bone marrow	19	45069274	45072693	4	-0.100305	4.09299e-39					Body			N_Shore	Island	S_Shore		FCGBP
181	Bone marrow	15	89640953	89645029	5	-0.10036	4.83934e-50						3'UTR			Island		S_Shelf	SV2B
182	Bone marrow	16	1343674	1344915	3	-0.100438	7.92019e-30					Body			N_Shore	Island			GNPTG
183	Bone marrow	22	23925409	23925665	3	-0.100514	3.59271e-20	TSS1500	TSS200										CRYBB3
184	Bone marrow	2	218740269	218740680	3	-0.100539	1.96248e-15	TSS1500											CXCR1
185	Bone marrow	1	6233026	6237335	7	-0.100707	1.70419e-65					Body			N_Shore	Island	S_Shore		GPR153
186	Bone marrow	8	128871389	128874771	3	-0.10083	5.56964e-27	TSS1500						N_Shelf	N_Shore				PVT1
187	Bone marrow	11	6248455	6248527	3	-0.100867	2.1422e-12					Body			N_Shore				CCKBR
188	Bone marrow	5	38497762	38498529	4	-0.100949	4.22631e-22					Body							EGFLAM
189	Bone marrow	17	49255095	49255237	4	-0.101011	1.14246e-39		TSS200	5'UTR	1stExon								KIF2B
190	Bone marrow	5	150663232	150663723	3	-0.101087	1.91877e-16		TSS200	5'UTR	1stExon								SLC36A3
191	Bone marrow	15	86377300	86377324	3	-0.101115	1.04339e-13					Body							NTRK3
192	Bone marrow	12	129138347	129138687	3	-0.101119	2.0333e-19
193	Bone marrow	12	131560066	131560581	3	-0.101124	5.20437e-16									Island
194	Bone marrow	17	35912243	35912665	3	-0.101144	5.69191e-37	TSS1500											TNS4
195	Bone marrow	11	116214348	116214945	3	-0.101218	2.24045e-18	TSS1500										S_Shelf	APOA1
196	Bone marrow	8	7392912	7394718	3	-0.10122	1.80545e-31
197	Bone marrow	16	86336377	86336477	3	-0.101221	6.13143e-26					Body							KLHDC4
198	Bone marrow	6	168641075	168644051	4	-0.101285	3.49384e-34					Body							SMOC2
199	Bone marrow	6	168559508	168560347	6	-0.101312	4.0063e-41											S_Shelf
200	Bone marrow	12	6357938	6362840	3	-0.101327	5.26881e-15	TSS1500						N_Shelf	N_Shore				SCNN1A	LTBR
201	Bone marrow	4	101658251	101659043	3	-0.101399	3.4743e-09	TSS1500		5'UTR	1stExon								EMCN
202	Bone marrow	10	43383905	43386313	4	-0.101516	1.89707e-36	TSS1500		5'UTR	1stExon			N_Shelf					ZNF239
203	Bone marrow	3	53173706	53180576	3	-0.10152	5.64972e-17			5'UTR								S_Shelf	PRKCD
204	Bone marrow	5	72500081	72503790	3	-0.101596	7.3718e-17	TSS1500											TMEM174
205	Bone marrow	19	4041224	4045324	6	-0.101857	2.2649e-41					Body	3'UTR			Island	S_Shore	S_Shelf	MAP2K2
206	Bone marrow	8	1942476	1945578	8	-0.102472	7.35468e-35						3'UTR		N_Shore	Island	S_Shore		KBTBD11
207	Bone marrow	2	220120650	220122177	5	-0.10252	2.2271e-57					Body				Island	S_Shore		TMEM198
208	Bone marrow	9	139934831	139938146	4	-0.102567	1.91306e-25					Body			N_Shore	Island	S_Shore		CACNA1B
209	Bone marrow	8	27901101	27901196	3	-0.102604	1.61609e-20			5'UTR									SCARA5
210	Bone marrow	2	26781732	26781756	3	-0.102775	2.52035e-23					Body							KCNK3
211	Bone marrow	3	99077534	99078320	4	-0.102801	2.65734e-22	TSS1500	TSS200										CRYBG3
212	Bone marrow	4	8172892	8173133	3	-0.10284	6.97965e-38					Body							ABLIM2
213	Bone marrow	20	35582602	35582869	6	-0.102937	5.00987e-28	TSS1500	TSS200	5'UTR						Island			BLCAP	NNAT
214	Bone marrow	16	65766155	65766797	3	-0.103037	6.50231e-14					Body	3'UTR			Island	S_Shore		NOL3
215	Bone marrow	1	150079045	150079334	4	-0.103059	8.58362e-10			5'UTR	1stExon	Body				Island	S_Shore		LOC100132111	C2CD4D
216	Bone marrow	7	62857925	62859115	3	-0.103203	1.13709e-42								N_Shore	Island
217	Bone marrow	11	64214693	64215445	4	-0.103267	5.14015e-19					Body							NRXN2
218	Bone marrow	2	113259716	113260765	3	-0.1033	3.52604e-28	TSS1500											IL1A
219	Bone marrow	16	3027965	3029238	3	-0.103392	6.1738e-24										S_Shore	S_Shelf
220	Bone marrow	7	129197653	129198028	6	-0.103401	2.22618e-49	TSS1500	TSS200										MIR182
221	Bone marrow	16	65753963	65755141	9	-0.103485	8.96833e-22	TSS1500	TSS200	5'UTR	1stExon	Body			N_Shore	Island			HSF4	FBXL8
222	Bone marrow	16	84233793	84234027	4	-0.103547	3.69129e-46			5'UTR		Body				Island			KIAA0182
223	Bone marrow	6	129520612	129520717	3	-0.103595	2.00642e-30					Body							LAMA2
224	Bone marrow	1	1552634	1552959	3	-0.103893	2.62907e-18					Body			N_Shore				MIB2
225	Bone marrow	17	75782833	75784771	3	-0.103908	3.55162e-23					Body		N_Shelf	N_Shore				CARD14
226	Bone marrow	1	9052074	9052378	4	-0.103923	2.2256e-08			5'UTR	1stExon	Body		N_Shelf	N_Shore				SLC2A5
227	Bone marrow	12	48713362	48719417	3	-0.103934	1.36465e-18										S_Shore	S_Shelf
228	Bone marrow	9	138727423	138730979	3	-0.103982	1.36672e-19					Body					S_Shore	S_Shelf	FAM69B
229	Bone marrow	8	22084688	22089341	3	-0.104012	3.30546e-31					Body		N_Shelf	N_Shore				BMP1
230	Bone marrow	2	131514076	131514557	4	-0.104333	7.77868e-18					Body				Island			ARHGEF4
231	Bone marrow	22	49067597	49067736	3	-0.104386	1.22735e-23					Body				Island			PLXNB2
232	Bone marrow	10	135045071	135045395	4	-0.104607	1.68627e-45					Body					S_Shore	S_Shelf	PAOX
233	Bone marrow	15	76879613	76881658	4	-0.104678	1.09277e-23					Body				Island	S_Shore		ADAMTS7
234	Bone marrow	8	144590268	144590346	3	-0.104838	1.94026e-19							N_Shelf
235	Bone marrow	10	133355962	133358018	3	-0.104888	2.72451e-13							N_Shelf	N_Shore
236	Bone marrow	11	62209407	62211945	4	-0.10489	4.97861e-18					Body	3'UTR	N_Shelf	N_Shore	Island			LRRN4CL
237	Bone marrow	5	54553893	54554780	7	-0.104991	1.75191e-15								N_Shore
238	Bone marrow	17	39502991	39503143	3	-0.105042	7.34384e-14	TSS1500							N_Shore				G6PC3
239	Bone marrow	19	3086146	3086489	3	-0.105058	1.48155e-23	TSS1500											GNA15
240	Bone marrow	14	37138304	37138503	4	-0.105103	3.44261e-21									Island
241	Bone marrow	1	15156511	15158368	3	-0.10536	4.37504e-41			5'UTR		Body							KIAA1026
242	Bone marrow	16	64723346	64728492	3	-0.105381	3.68196e-14
243	Bone marrow	7	35701812	35704657	3	-0.105397	5.39013e-18	TSS1500									S_Shore	S_Shelf	HERPUD2
244	Bone marrow	10	99329726	99333440	3	-0.105478	5.54086e-36	TSS1500				Body					S_Shore	S_Shelf	ANKRD2	DHDPSL
245	Bone marrow	19	53945501	53946032	3	-0.105546	7.636e-13					Body				Island			FUT1
246	Bone marrow	22	34276685	34277941	5	-0.105614	4.28011e-49					Body			N_Shore	Island			RASD2
247	Bone marrow	8	37428969	37429004	3	-0.105618	2.44253e-08
248	Bone marrow	5	112517064	112523004	3	-0.105638	8.81461e-18					Body							MCC
249	Bone marrow	6	44637059	44640202	4	-0.105686	2.77803e-18
250	Bone marrow	10	128880011	128883177	4	-0.10571	4.90701e-19			5'UTR		Body		N_Shelf	N_Shore				FAM196A	DOCK1
251	Bone marrow	13	49605428	49608953	7	-0.10574	2.27325e-39								N_Shore	Island	S_Shore	S_Shelf
252	Bone marrow	17	71352448	71353253	5	-0.105955	4.62643e-19	TSS1500	TSS200										UNC13D
253	Bone marrow	20	36364571	36364926	3	-0.106149	2.94636e-09	TSS1500											BPI
254	Bone marrow	2	25233903	25236908	3	-0.106289	3.65641e-28						3'UTR	N_Shelf	N_Shore				EFR3B
255	Bone marrow	10	22582001	22582450	4	-0.10629	5.68352e-17									Island
256	Bone marrow	16	65019685	65020425	3	-0.106292	4.54473e-12			5'UTR						Island	S_Shore		BEAN
257	Bone marrow	11	45671348	45672047	5	-0.106317	3.31762e-52
258	Bone marrow	12	79624436	79625528	4	-0.106321	9.07302e-18	TSS1500	TSS200						N_Shore				MYF6
259	Bone marrow	2	167174598	167175325	3	-0.106375	5.40352e-08
260	Bone marrow	8	1417710	1420158	5	-0.106376	5.50189e-16								N_Shore	Island	S_Shore
261	Bone marrow	2	85516765	85517516	3	-0.106391	2.53766e-36					Body	3'UTR		N_Shore				SH2D6
262	Bone marrow	7	970171	970276	3	-0.106398	7.15247e-15							N_Shelf
263	Bone marrow	4	3712022	3713021	4	-0.106454	3.01188e-23									Island	S_Shore
264	Bone marrow	14	20578810	20578902	3	-0.106539	6.79022e-10	TSS1500											RNASE7
265	Bone marrow	13	112670709	112670744	3	-0.106641	1.3146e-12		TSS200						N_Shore	Island			MCF2L
266	Bone marrow	6	160686053	160688791	3	-0.107016	2.64344e-15	TSS1500						N_Shelf	N_Shore	Island			SLC22A3
267	Bone marrow	17	53669346	53670809	4	-0.107085	2.88396e-22	TSS1500	TSS200	5'UTR	1stExon	Body							LPO
268	Bone marrow	3	46766481	46767196	3	-0.107131	2.00158e-35								N_Shore	Island
269	Bone marrow	2	128818353	128820934	6	-0.107132	9.56789e-52								N_Shore	Island	S_Shore
270	Bone marrow	12	3204197	3205858	3	-0.107376	1.36893e-11					Body							TSPAN9
271	Bone marrow	1	158133182	158135847	3	-0.107471	6.40095e-13					Body		N_Shelf	N_Shore				CCDC19
272	Bone marrow	11	2512152	2514605	3	-0.107545	1.30137e-35					Body				Island	S_Shore	S_Shelf	KCNQ1
273	Bone marrow	13	39953261	39956790	5	-0.107604	1.29424e-31	TSS1500	TSS200										LOC646982
274	Bone marrow	6	54109624	54109854	3	-0.107607	6.39531e-34					Body							C6orf142
275	Bone marrow	11	1860404	1866232	4	-0.107662	6.66473e-24					Body	3'UTR				S_Shore	S_Shelf	LSP1
276	Bone marrow	7	1881049	1890139	10	-0.107698	1.32481e-65					Body					S_Shore	S_Shelf	MAD1L1
277	Bone marrow	2	113747294	113750300	6	-0.107825	1.5928e-09					Body		N_Shelf	N_Shore	Island			PAX8	LOC440839
278	Bone marrow	3	42933850	42935362	3	-0.107894	5.12785e-19						3'UTR						ZNF662
279	Bone marrow	7	156903859	156904389	4	-0.107935	9.86884e-32								N_Shore	Island
280	Bone marrow	8	11508980	11511465	5	-0.108025	6.24194e-27										S_Shore	S_Shelf
281	Bone marrow	13	112707341	112707626	3	-0.108129	1.78511e-13					Body		N_Shelf					MCF2L
282	Bone marrow	6	166796480	166796575	3	-0.108205	5.65214e-24					Body							RPS6KA2
283	Bone marrow	8	27791362	27793142	4	-0.108324	1.10732e-35					Body			N_Shore	Island			SCARA5
284	Bone marrow	6	170283216	170283262	3	-0.108343	5.18312e-38
285	Bone marrow	4	155633068	155635775	3	-0.108411	5.40833e-14	TSS1500									S_Shore	S_Shelf	DCHS2
286	Bone marrow	5	171653004	171656348	4	-0.108527	4.6477e-26							N_Shelf	N_Shore	Island
287	Bone marrow	6	1047379	1050428	3	-0.108625	8.50141e-11	TSS1500											LOC285768
288	Bone marrow	20	35582212	35582274	3	-0.108672	3.78977e-18	TSS1500		5'UTR						Island			BLCAP	NNAT
289	Bone marrow	19	51218323	51218348	3	-0.108757	8.97042e-09		TSS200								S_Shore		PGLYRP1
290	Bone marrow	6	133603559	133603728	5	-0.108759	3.87664e-27	TSS1500							N_Shore				EYA4
291	Bone marrow	5	32749795	32750282	3	-0.108843	1.02291e-10					Body				Island	S_Shore		NPR3
292	Bone marrow	2	96268829	96269253	3	-0.108927	1.1947e-33	TSS1500											LOC285033
293	Bone marrow	19	1276931	1277119	3	-0.108939	7.41504e-25									Island
294	Bone marrow	3	45163143	45165818	4	-0.109001	2.99147e-19	TSS1500									S_Shore	S_Shelf	CDCP1
295	Bone marrow	21	45723192	45726692	5	-0.10901	2.76677e-25					Body				Island	S_Shore	S_Shelf	COL18A1
296	Bone marrow	9	138688344	138692034	4	-0.109102	3.13952e-25					Body						S_Shelf	AGPAT2
297	Bone marrow	7	73458526	73458588	3	-0.109384	1.07422e-59
298	Bone marrow	1	53330833	53331184	5	-0.109479	3.58143e-41					Body			N_Shore	Island			SLC1A7
299	Bone marrow	2	200038117	200040625	8	-0.109996	7.90671e-15	TSS1500							N_Shore		S_Shore		FLJ32063
300	Bone marrow	17	74476904	74477002	3	-0.109999	1.85178e-22
301	Bone marrow	11	110672296	110673804	4	-0.110001	1.47369e-56	TSS1500		5'UTR		Body		N_Shelf	N_Shore				C11orf92	C11orf93
302	Bone marrow	16	66678546	66682683	3	-0.110011	4.04514e-10					Body					S_Shore	S_Shelf	NFATC3
303	Bone marrow	1	228844367	228844498	3	-0.110052	1.67252e-17	TSS1500							N_Shore				COG2
304	Bone marrow	6	37727687	37728914	3	-0.110075	6.35673e-28					Body					S_Shore	S_Shelf	MDGA1
305	Bone marrow	10	42750542	42752285	3	-0.110184	1.06025e-23										S_Shore	S_Shelf
306	Bone marrow	1	2491568	2491797	3	-0.110393	5.12311e-24
307	Bone marrow	12	56305490	56306074	3	-0.110548	1.00515e-17					Body	3'UTR	N_Shelf	N_Shore				SLC26A10	B4GALNT1
308	Bone marrow	19	41057354	41061460	6	-0.11092	1.60412e-51					Body				Island	S_Shore	S_Shelf	APLP1
309	Bone marrow	12	51086354	51089651	6	-0.111005	8.73364e-50	TSS1500	TSS200	5'UTR	1stExon								KRT82
310	Bone marrow	7	129912207	129912626	3	-0.111012	1.81482e-28	TSS1500							N_Shore				MEST
311	Bone marrow	4	25267049	25268670	3	-0.111019	2.29901e-15			5'UTR							S_Shore	S_Shelf	SLC34A2
312	Bone marrow	10	102987372	102988652	8	-0.111051	7.39162e-50					Body					S_Shore	S_Shelf	FLJ41350
313	Bone marrow	12	131369514	131369893	4	-0.111066	2.98528e-15					Body			N_Shore	Island			GALNT9
314	Bone marrow	5	77173107	77175248	3	-0.111067	3.71881e-16							N_Shelf	N_Shore
315	Bone marrow	2	1962446	1962525	3	-0.111225	3.08423e-36					Body							MYT1L
316	Bone marrow	1	158060549	158062855	5	-0.111256	1.29125e-44	TSS1500											SLAMF8
317	Bone marrow	2	239499379	239501079	3	-0.111386	8.34466e-27
318	Bone marrow	8	70541199	70541314	4	-0.111451	1.18976e-10	TSS1500	TSS200										SULF1
319	Bone marrow	11	72660644	72661053	3	-0.111481	2.81443e-20	TSS1500	TSS200	5'UTR	1stExon								P2RY6
320	Bone marrow	19	45084959	45088378	3	-0.111489	2.92161e-32					Body			N_Shore	Island	S_Shore		FCGBP
321	Bone marrow	3	48576231	48577044	4	-0.111664	1.09749e-17	TSS1500	TSS200			Body	3'UTR						UCN2	COL7A1
322	Bone marrow	7	27214176	27222701	16	-0.112188	8.7171e-50							N_Shelf	N_Shore	Island	S_Shore	S_Shelf
323	Bone marrow	17	801937	803170	4	-0.112237	1.79535e-13					Body							NXN
324	Bone marrow	2	73720704	73723024	5	-0.112242	1.00812e-25			5'UTR	1stExon	Body							NAT8
325	Bone marrow	4	183966067	183966455	4	-0.112486	8.17489e-44									Island	S_Shore
326	Bone marrow	5	535407	536459	3	-0.112643	1.47385e-25					Body					S_Shore		SLC9A3
327	Bone marrow	11	68992862	68995161	5	-0.112881	2.25154e-30							N_Shelf	N_Shore	Island
328	Bone marrow	11	2122232	2122537	3	-0.11303	4.32065e-11			5'UTR		Body				Island	S_Shore		IGF2AS	INS-IGF2	IGF2
329	Bone marrow	6	166827738	166828061	4	-0.113043	1.60392e-41					Body							RPS6KA2
330	Bone marrow	6	166183727	166186590	3	-0.113057	6.50646e-12							N_Shelf	N_Shore
331	Bone marrow	17	4744883	4746171	5	-0.113069	6.0282e-09					Body	3'UTR			Island			CHRNE	C17orf107
332	Bone marrow	8	102305103	102305793	4	-0.113097	3.86756e-15								N_Shore	Island
333	Bone marrow	11	1321722	1322037	4	-0.113146	6.15929e-37
334	Bone marrow	11	78289702	78291887	3	-0.113169	9.36232e-19					Body		N_Shelf	N_Shore	Island			ODZ4
335	Bone marrow	6	31129723	31129805	3	-0.113264	6.09398e-13	TSS1500	TSS200										HCG22
336	Bone marrow	6	165666942	165667764	3	-0.113345	9.99318e-32					Body			N_Shore	Island			PDE10A
337	Bone marrow	7	158018264	158018347	3	-0.113599	5.25198e-10		TSS200			Body							MIR595	PTPRN2
338	Bone marrow	17	44156233	44156808	3	-0.113604	4.36201e-24	TSS1500				Body			N_Shore	Island			C17orf93	PRAC
339	Bone marrow	17	75511026	75511320	3	-0.1139	7.43764e-17
340	Bone marrow	13	113230160	113232463	3	-0.114037	2.36653e-13					Body		N_Shelf	N_Shore				TMCO3
341	Bone marrow	16	87095406	87096277	6	-0.114079	4.54334e-47					Body			N_Shore				ZFPM1
342	Bone marrow	11	119937987	119938566	3	-0.114177	1.52952e-20							N_Shelf	N_Shore
343	Bone marrow	11	120035565	120036070	4	-0.114369	2.92636e-23	TSS1500	TSS200										GRIK4
344	Bone marrow	5	139506410	139509247	3	-0.114407	3.89458e-25									Island	S_Shore	S_Shelf
345	Bone marrow	15	48199668	48200147	3	-0.114561	1.42879e-26	TSS1500											ATP8B4
346	Bone marrow	5	134394989	134395293	3	-0.114659	1.5975e-10					Body				Island			PITX1
347	Bone marrow	6	168169050	168169262	3	-0.114721	4.5095e-39			5'UTR									KIF25
348	Bone marrow	1	17120637	17120975	3	-0.114822	6.23314e-15	TSS1500	TSS200										CROCC
349	Bone marrow	19	6432729	6432857	4	-0.114834	3.55695e-19		TSS200	5'UTR	1stExon								DENND1C
350	Bone marrow	2	45028336	45030055	4	-0.114931	2.5e-17								N_Shore
351	Bone marrow	2	74522484	74523024	7	-0.11514	8.54824e-18	TSS1500		5'UTR	1stExon					Island	S_Shore		RTKN
352	Bone marrow	6	168660965	168661446	3	-0.115267	5.45983e-21					Body			N_Shore	Island			SMOC2
353	Bone marrow	1	210592133	210592733	3	-0.115329	2.32158e-28	TSS1500	TSS200			Body							PPP2R5A	SNORA16B
354	Bone marrow	17	76362529	76362886	4	-0.11544	4.75449e-24					Body							RPTOR
355	Bone marrow	13	105942971	105943659	3	-0.115533	6.7341e-20					Body	3'UTR		N_Shore	Island			EFNB2
356	Bone marrow	18	73531270	73531518	4	-0.115638	1.04768e-45								N_Shore	Island
357	Bone marrow	6	33016545	33016958	7	-0.115826	8.65039e-31		TSS200	5'UTR	1stExon								HLA-DMB
358	Bone marrow	11	71973364	71978954	7	-0.116571	3.15339e-33					Body		N_Shelf	N_Shore	Island	S_Shore		PDE2A
359	Bone marrow	1	44963106	44966202	4	-0.116767	3.94335e-26					Body	3'UTR			Island	S_Shore	S_Shelf	C1orf228
360	Bone marrow	9	124021325	124021908	3	-0.116814	3.38408e-16					Body			N_Shore	Island			LHX6
361	Bone marrow	6	32299799	32299873	3	-0.117123	1.67393e-15		TSS200	5'UTR	1stExon								NOTCH4
362	Bone marrow	19	4590844	4590992	3	-0.117222	1.32748e-12		TSS200	5'UTR							S_Shore		TNFAIP8L1
363	Bone marrow	6	32171531	32171752	6	-0.117407	2.53096e-26					Body				Island			TNXB
364	Bone marrow	20	5042433	5047001	3	-0.117474	1.30239e-08	TSS1500				Body		N_Shelf	N_Shore		S_Shore		C20orf30	PCNA
365	Bone marrow	10	103034940	103040427	4	-0.11755	1.25016e-13							N_Shelf	N_Shore		S_Shore
366	Bone marrow	2	2172586	2172672	3	-0.117694	3.00659e-59			5'UTR						Island			MYT1L
367	Bone marrow	13	109834882	109836401	3	-0.117724	6.12597e-16					Body			N_Shore	Island			COL4A2
368	Bone marrow	1	232432882	232434116	5	-0.117913	2.02308e-12					Body			N_Shore	Island			SLC35F3
369	Bone marrow	11	107083850	107084600	4	-0.118002	4.74518e-14			5'UTR		Body							SLN
370	Bone marrow	19	40140460	40143211	3	-0.118251	4.34026e-39					Body	3'UTR	N_Shelf					ZNF792
371	Bone marrow	15	71783247	71783411	3	-0.118301	2.09159e-43					Body							CD276
372	Bone marrow	11	526299	526817	3	-0.118337	3.97846e-16	TSS1500								Island			HRAS	LRRC56
373	Bone marrow	7	96490181	96490417	4	-0.118406	2.75978e-14					Body			N_Shore	Island			DLX5
374	Bone marrow	8	37677606	37679998	3	-0.118452	8.2137e-17									Island	S_Shore
375	Bone marrow	10	119282120	119283331	10	-0.118757	1.46583e-22					Body			N_Shore				EMX2OS
376	Bone marrow	11	87548453	87548545	3	-0.118837	4.488e-18	TSS1500									S_Shore		RAB38
377	Bone marrow	7	27176315	27178882	6	-0.119031	5.86621e-15	TSS1500				Body	3'UTR		N_Shore		S_Shore		MIR196B	HOXA10
378	Bone marrow	16	80086490	80087464	3	-0.119245	9.94092e-19			5'UTR	1stExon	Body							CMIP
379	Bone marrow	11	117588449	117589152	3	-0.119367	1.04536e-17			5'UTR	1stExon	Body							AMICA1
380	Bone marrow	13	113318610	113318795	4	-0.119706	6.38484e-50					Body							TFDP1
381	Bone marrow	8	23012436	23015658	4	-0.119743	7.79014e-34	TSS1500						N_Shelf	N_Shore				TNFRSF10C
382	Bone marrow	5	134408118	134413363	3	-0.120155	2.97326e-14							N_Shelf	N_Shore			S_Shelf
383	Bone marrow	3	130729809	130730242	3	-0.120237	2.21509e-28	TSS1500	TSS200	5'UTR	1stExon								RHO
384	Bone marrow	4	74705162	74705422	4	-0.120303	1.02462e-17	TSS1500	TSS200	5'UTR	1stExon						S_Shore		RASSF6
385	Bone marrow	6	31246904	31247135	4	-0.120533	2.60995e-39	TSS1500											POU5F1
386	Bone marrow	16	31055134	31055697	3	-0.120546	3.97053e-15	TSS1500											PRSS8
387	Bone marrow	8	56524721	56525202	3	-0.120735	1.1385e-54					Body				Island	S_Shore		XKR4	SBF1P1
388	Bone marrow	5	111341220	111341891	3	-0.120739	3.43885e-17	TSS1500											C5orf13
389	Bone marrow	19	59402919	59403104	3	-0.120766	8.28925e-29					Body				Island			RPS9
390	Bone marrow	6	30236198	30236537	11	-0.120812	4.94282e-84				1stExon								TRIM10
391	Bone marrow	1	91072876	91073147	5	-0.120946	4.83548e-24								N_Shore
392	Bone marrow	11	70841076	70841203	4	-0.121004	1.86789e-11	TSS1500							N_Shore				NADSYN1
393	Bone marrow	2	164302056	164305476	3	-0.12115	9.20864e-11	TSS1500									S_Shore	S_Shelf	FIGN
394	Bone marrow	8	144968164	144968295	3	-0.121481	1.65925e-18	TSS1500				Body			N_Shore				SCRIB	MIR937
395	Bone marrow	4	3257174	3257899	4	-0.121953	1.56578e-19
396	Bone marrow	10	663730	665937	4	-0.121954	1.07804e-27					Body		N_Shelf					DIP2C
397	Bone marrow	3	140740403	140740556	4	-0.122234	1.00565e-08					Body				Island			RBP1
398	Bone marrow	14	20573361	20574030	3	-0.122255	7.71842e-30	TSS1500											RNASE13
399	Bone marrow	7	100561487	100564460	3	-0.122382	1.41469e-18					Body							SERPINE1
400	Bone marrow	15	81745002	81745396	6	-0.122685	6.80682e-20	TSS1500									S_Shore		BNC1
401	Bone marrow	5	140847570	140848314	3	-0.122769	5.25899e-37	TSS1500				Body		N_Shelf					PCDHGA4	PCDHGC3	PCDHGA12	PCDHGA11	PCDHGA9	PCDHGA1	PCDHGB1	PCDHGB6	PCDHGB3	PCDHGB7	PCDHGC5	PCDHGA6	PCDHGA8	PCDHGA10	PCDHGA5	PCDHGB4	PCDHGC4	PCDHGA3	PCDHGA2	PCDHGA7	PCDHGB2	PCDHGB5
402	Bone marrow	21	34805862	34806246	3	-0.123216	1.74393e-36	TSS1500											KCNE1
403	Bone marrow	6	10506684	10507032	3	-0.123236	3.54947e-09					Body				Island	S_Shore		TFAP2A
404	Bone marrow	4	188218560	188221712	6	-0.123452	1.06632e-32							N_Shelf	N_Shore	Island
405	Bone marrow	1	154478058	154478233	3	-0.123528	6.10211e-16	TSS1500						N_Shelf					BGLAP
406	Bone marrow	6	31031729	31034176	6	-0.123756	1.72739e-41										S_Shore	S_Shelf
407	Bone marrow	7	157167617	157167726	3	-0.123816	2.27574e-11					Body		N_Shelf	N_Shore				PTPRN2
408	Bone marrow	17	44024565	44024673	3	-0.124173	1.95848e-09		TSS200			Body	3'UTR			Island			LOC404266	HOXB5
409	Bone marrow	12	79634880	79635689	5	-0.124343	7.7504e-27			5'UTR	1stExon	Body				Island	S_Shore		MYF5
410	Bone marrow	6	45499623	45499951	4	-0.124409	8.6976e-19					Body				Island	S_Shore		RUNX2
411	Bone marrow	19	50141137	50142341	3	-0.124492	6.99687e-14			5'UTR	1stExon								APOC2
412	Bone marrow	12	113654898	113657131	4	-0.124549	4.35481e-15							N_Shelf	N_Shore
413	Bone marrow	6	108558903	108561677	3	-0.124863	6.58958e-16							N_Shelf	N_Shore
414	Bone marrow	6	99897681	99897971	4	-0.124874	1.55743e-41					Body							C6orf168
415	Bone marrow	6	31796407	31797438	3	-0.125304	1.3108e-28			5'UTR	1stExon	Body		N_Shelf	N_Shore				LY6G6C
416	Bone marrow	1	208923612	208924003	5	-0.125399	1.73233e-72					Body			N_Shore	Island	S_Shore		KCNH1
417	Bone marrow	16	84212074	84213761	5	-0.12549	1.77879e-41			5'UTR		Body		N_Shelf					KIAA0182
418	Bone marrow	16	47869739	47870061	3	-0.12552	3.0862e-08						3'UTR		N_Shore	Island			CBLN1
419	Bone marrow	2	85888916	85891368	3	-0.1256	1.10172e-19							N_Shelf	N_Shore
420	Bone marrow	3	140145560	140145630	3	-0.125825	2.0163e-16								N_Shore
421	Bone marrow	16	65756964	65757993	4	-0.125938	2.25778e-18					Body				Island	S_Shore		HSF4
422	Bone marrow	16	65170856	65171471	4	-0.12606	1.31919e-34			5'UTR	1stExon	Body				Island	S_Shore		CMTM2
423	Bone marrow	2	1604023	1604192	3	-0.126137	2.70662e-24
424	Bone marrow	15	99238231	99238914	4	-0.126504	5.24896e-16					Body				Island	S_Shore		ALDH1A3
425	Bone marrow	11	2876926	2877140	4	-0.126533	3.98929e-25	TSS1500				Body		N_Shelf					SLC22A18AS	SLC22A18
426	Bone marrow	6	1546692	1547136	3	-0.127022	1.49272e-09									Island
427	Bone marrow	17	77751178	77752884	6	-0.127037	2.99731e-48					Body							CCDC57
428	Bone marrow	6	45495325	45496500	7	-0.127094	3.73082e-33	TSS1500				Body			N_Shore	Island			RUNX2
429	Bone marrow	10	46413521	46413592	3	-0.127242	2.74078e-12		TSS200	5'UTR							S_Shore		GPRIN2
430	Bone marrow	2	54789424	54790243	3	-0.127455	9.5754e-20
431	Bone marrow	18	44188154	44188593	3	-0.127503	3.65157e-10								N_Shore	Island
432	Bone marrow	18	10019179	10022699	4	-0.127606	5.47829e-27							N_Shelf	N_Shore	Island
433	Bone marrow	15	91450326	91454314	8	-0.127608	2.8328e-31							N_Shelf	N_Shore	Island	S_Shore
434	Bone marrow	17	75393692	75394595	3	-0.127783	3.97732e-09										S_Shore
435	Bone marrow	1	2801271	2804739	3	-0.127853	1.46385e-21
436	Bone marrow	12	50501301	50501483	3	-0.128296	1.80968e-11				1stExon					Island			FIGNL2
437	Bone marrow	20	3095191	3096787	3	-0.128644	1.68849e-24			5'UTR	1stExon	Body			N_Shore	Island			ProSAPiP1
438	Bone marrow	12	52662286	52663817	8	-0.129165	2.18805e-10	TSS1500						N_Shelf	N_Shore				HOXC10
439	Bone marrow	1	46731062	46731936	5	-0.129278	3.68201e-26										S_Shore	S_Shelf
440	Bone marrow	1	36558446	36559732	5	-0.129816	1.66951e-25					Body	3'UTR		N_Shore	Island			C1orf113
441	Bone marrow	2	238247103	238249793	3	-0.129863	5.02654e-14					Body							LRRFIP1
442	Bone marrow	7	142369471	142369547	3	-0.129989	5.19119e-13			5'UTR	1stExon								KEL
443	Bone marrow	16	83820209	83820421	3	-0.13013	2.92422e-22
444	Bone marrow	1	90965245	90965391	3	-0.130429	9.72482e-15									Island
445	Bone marrow	1	42381711	42384194	4	-0.130658	2.82018e-16							N_Shelf	N_Shore	Island
446	Bone marrow	4	42095906	42096367	4	-0.130742	1.08657e-20					Body					S_Shore		SHISA3
447	Bone marrow	9	125815084	125816588	5	-0.131026	9.26586e-14					Body				Island			LHX2
448	Bone marrow	14	95011802	95012419	3	-0.131048	1.4659e-22	TSS1500	TSS200		1stExon								C14orf49
449	Bone marrow	12	48013028	48014510	5	-0.131389	1.09138e-16					Body	3'UTR		N_Shore	Island			C1QL4
450	Bone marrow	2	73724738	73725363	5	-0.131476	5.97681e-47	TSS1500	TSS200										ALMS1P
451	Bone marrow	17	67841030	67844863	3	-0.131516	5.14628e-14
452	Bone marrow	2	73782000	73783142	3	-0.131599	1.08197e-20	TSS1500	TSS200										NAT8B
453	Bone marrow	1	201411687	201412969	5	-0.132165	6.65588e-36	TSS1500	TSS200										MYBPH
454	Bone marrow	10	73168630	73169971	4	-0.132678	1.52002e-29	TSS1500				Body							C10orf105	CDH23
455	Bone marrow	15	63435543	63441161	6	-0.13303	7.63831e-48					Body		N_Shelf	N_Shore	Island	S_Shore		IGDCC3
456	Bone marrow	16	55260154	55260901	4	-0.133127	2.67008e-25	TSS1500							N_Shore	Island			MT1G	MT1H
457	Bone marrow	16	64164427	64169043	4	-0.133339	2.52775e-29	TSS1500				Body							LOC283867
458	Bone marrow	14	63298352	63298433	3	-0.133877	5.8915e-26
459	Bone marrow	11	67532433	67532699	4	-0.134048	8.38436e-22		TSS200	5'UTR	1stExon								ALDH3B1
460	Bone marrow	4	3214037	3217170	3	-0.134301	2.61474e-19						3'UTR	N_Shelf					HTT
461	Bone marrow	10	119285817	119286602	6	-0.134422	3.75219e-17					Body				Island			EMX2OS
462	Bone marrow	19	62730385	62730400	3	-0.134579	4.53978e-11		TSS200							Island			ZNF549
463	Bone marrow	8	124264314	124264583	3	-0.13465	7.93535e-22				1stExon								FAM83A
464	Bone marrow	5	159558035	159558191	3	-0.135258	1.22487e-19	TSS1500		5'UTR									FABP6
465	Bone marrow	21	33107797	33107992	3	-0.135296	2.73106e-13		TSS200	5'UTR	1stExon								C21orf62
466	Bone marrow	1	119323451	119323909	3	-0.135424	1.73037e-07			5'UTR					N_Shore	Island			TBX15
467	Bone marrow	7	99808010	99808805	5	-0.135429	1.38803e-38	TSS1500	TSS200										PILRA
468	Bone marrow	17	69972804	69974012	4	-0.135596	4.79893e-28	TSS1500	TSS200										CD300A
469	Bone marrow	10	18668549	18669012	3	-0.135715	4.62276e-14	TSS1500				Body							CACNB2
470	Bone marrow	19	14403769	14404048	3	-0.135814	1.90407e-17	TSS1500								Island			PKN1
471	Bone marrow	11	71631035	71632029	3	-0.135987	5.21039e-30					Body			N_Shore				PHOX2A
472	Bone marrow	1	16036554	16037830	4	-0.136094	1.57204e-18					Body				Island	S_Shore		FLJ37453
473	Bone marrow	4	42097563	42098228	3	-0.1361	2.28837e-11					Body	3'UTR					S_Shelf	SHISA3
474	Bone marrow	3	55498634	55498935	3	-0.136395	1.7759e-13										S_Shore
475	Bone marrow	4	673206	677023	5	-0.136632	1.15819e-13	TSS1500									S_Shore	S_Shelf	MFSD7
476	Bone marrow	4	4910983	4911340	5	-0.137084	1.01462e-17	TSS1500							N_Shore	Island			MSX1
477	Bone marrow	11	73338016	73338370	3	-0.137265	3.12108e-35	TSS1500											DNAJB13
478	Bone marrow	4	159350774	159350843	3	-0.137375	4.81597e-17		TSS200						N_Shore				TMEM144
479	Bone marrow	17	77866974	77867289	3	-0.137516	2.03841e-15					Body		N_Shelf					CD7
480	Bone marrow	5	100267818	100268122	4	-0.137606	2.7178e-16	TSS1500									S_Shore		ST8SIA4
481	Bone marrow	12	10074434	10074534	6	-0.137774	2.83264e-84		TSS200										CLEC9A
482	Bone marrow	4	188121811	188131698	10	-0.137812	1.10851e-78									Island	S_Shore
483	Bone marrow	16	1422953	1423193	3	-0.138265	1.82326e-22									Island
484	Bone marrow	8	143856671	143856897	6	-0.138562	3.26779e-20	TSS1500	TSS200								S_Shore		LYNX1
485	Bone marrow	17	76755076	76755184	3	-0.13857	3.07348e-17	TSS1500				Body					S_Shore		AATK	LOC388428
486	Bone marrow	2	119311166	119313885	3	-0.138595	3.40477e-12							N_Shelf	N_Shore		S_Shore
487	Bone marrow	7	96492718	96492867	5	-0.139054	9.47961e-18	TSS1500									S_Shore		DLX5
488	Bone marrow	7	27191583	27191603	3	-0.139138	1.7231e-07	TSS1500				Body				Island			HOXA11AS	HOXA11
489	Bone marrow	15	91152783	91152918	3	-0.139597	7.38634e-15								N_Shore
490	Bone marrow	3	195338770	195340735	3	-0.13963	2.09495e-08						3'UTR		N_Shore		S_Shore		HES1
491	Bone marrow	7	2724531	2724918	5	-0.139645	8.57927e-58									Island	S_Shore
492	Bone marrow	1	6221961	6223987	3	-0.139704	7.55188e-16							N_Shelf	N_Shore
493	Bone marrow	4	15694764	15694814	3	-0.139732	3.35303e-20		TSS200							Island			PROM1
494	Bone marrow	6	42179197	42180661	3	-0.139757	2.44192e-15					Body	3'UTR		N_Shore	Island			C6orf132
495	Bone marrow	1	153537490	153537584	3	-0.139764	4.17172e-23		TSS200			Body							PKLR
496	Bone marrow	11	710683	711242	3	-0.139838	2.15489e-20					Body				Island			EPS8L2
497	Bone marrow	8	131067353	131069703	4	-0.140677	4.99641e-38											S_Shelf
498	Bone marrow	1	1539478	1539681	4	-0.140854	4.5562e-14	TSS1500							N_Shore				MIB2
499	Bone marrow	2	173001638	173004715	4	-0.140864	9.24562e-11					Body					S_Shore	S_Shelf	ITGA6
500	Bone marrow	14	102635668	102636341	5	-0.140999	1.19578e-44	TSS1500	TSS200		1stExon			N_Shelf	N_Shore				C14orf73
501	Bone marrow	16	51139052	51139247	4	-0.141605	1.0317e-11	TSS1500	TSS200	5'UTR						Island	S_Shore		TOX3
502	Bone marrow	5	72712306	72713043	4	-0.141693	3.54403e-10									Island
503	Bone marrow	7	27093973	27094694	6	-0.141809	1.60937e-20								N_Shore	Island
504	Bone marrow	17	8809266	8809413	3	-0.142059	6.43674e-19			5'UTR						Island			PIK3R5
505	Bone marrow	1	245645175	245645576	3	-0.142233	6.08692e-27	TSS1500											NLRP3
506	Bone marrow	4	186797344	186797397	3	-0.142446	3.92732e-12					Body				Island	S_Shore		SORBS2
507	Bone marrow	19	9938007	9942346	6	-0.142858	2.54361e-19					Body			N_Shore	Island	S_Shore	S_Shelf	COL5A3
508	Bone marrow	1	6944628	6944871	4	-0.1438	1.05823e-22					Body				Island			CAMTA1
509	Bone marrow	16	31446057	31446447	4	-0.143841	6.72314e-21	TSS1500											AHSP
510	Bone marrow	22	48269101	48270707	4	-0.144002	5.02762e-46									Island	S_Shore
511	Bone marrow	11	45058815	45064536	3	-0.144123	5.72548e-18
512	Bone marrow	8	128822170	128824452	3	-0.144352	1.04752e-18					Body					S_Shore	S_Shelf	MYC
513	Bone marrow	17	72928760	72934520	4	-0.144472	9.72612e-23					Body							SEPT9
514	Bone marrow	3	126215412	126215507	4	-0.144798	3.39405e-32					Body							HEG1
515	Bone marrow	6	56928737	56928828	3	-0.14529	1.78775e-14	TSS1500		5'UTR							S_Shore		BEND6	DST
516	Bone marrow	2	119319853	119320143	3	-0.14534	3.10658e-15					Body				Island			EN1
517	Bone marrow	17	56833735	56834088	4	-0.145618	3.86327e-19					Body				Island			TBX2
518	Bone marrow	5	76151566	76151730	3	-0.145756	1.19932e-17					Body				Island			F2RL1
519	Bone marrow	1	31003801	31004075	4	-0.145783	1.27306e-29	TSS1500											LAPTM5
520	Bone marrow	11	1875320	1875359	3	-0.145902	3.49462e-27
521	Bone marrow	8	41287421	41288641	5	-0.146298	2.32435e-22	TSS1500									S_Shore	S_Shelf	SFRP1
522	Bone marrow	8	65652976	65653872	8	-0.146404	1.23463e-34	TSS1500							N_Shore	Island			LOC401463	BHLHE22
523	Bone marrow	1	67545608	67545661	3	-0.146519	1.95671e-16		TSS200	5'UTR	1stExon				N_Shore				IL12RB2
524	Bone marrow	17	16259059	16259585	3	-0.146907	1.57536e-14	TSS1500	TSS200										TRPV2
525	Bone marrow	2	218478029	218478515	4	-0.147062	7.96316e-19			5'UTR									TNS1
526	Bone marrow	10	124020785	124023856	4	-0.147081	7.30023e-28		TSS200	5'UTR	1stExon								BTBD16
527	Bone marrow	4	62065527	62065741	3	-0.147802	1.56417e-17					Body			N_Shore	Island			LPHN3
528	Bone marrow	2	70979029	70979954	3	-0.147866	5.14885e-08	TSS1500							N_Shore				VAX2
529	Bone marrow	15	94753117	94753241	3	-0.14798	2.19531e-08								N_Shore
530	Bone marrow	7	150723085	150723974	6	-0.148151	2.9624e-65					Body			N_Shore	Island			WDR86
531	Bone marrow	2	72224763	72225060	4	-0.148242	3.16702e-16					Body				Island			CYP26B1
532	Bone marrow	2	63135348	63135715	3	-0.149624	8.47082e-17					Body			N_Shore				OTX1
533	Bone marrow	12	52972171	52972773	4	-0.149827	8.71967e-61					Body	3'UTR						NFE2
534	Bone marrow	1	6448906	6448985	3	-0.149901	8.91188e-18		TSS200				3'UTR				S_Shore		TNFRSF25	PLEKHG5
535	Bone marrow	4	3402140	3402344	3	-0.149928	3.14422e-37					Body							RGS12
536	Bone marrow	7	27154195	27154545	4	-0.149987	2.28485e-11	TSS1500								Island	S_Shore		HOXA6
537	Bone marrow	8	6782282	6783586	4	-0.15043	3.68119e-45	TSS1500	TSS200	5'UTR									DEFA4
538	Bone marrow	19	50109633	50109860	3	-0.150759	9.78507e-13		TSS200	5'UTR									APOC1
539	Bone marrow	22	48438298	48438411	3	-0.150795	7.71132e-13	TSS1500											C22orf34
540	Bone marrow	19	4494487	4495095	4	-0.151169	1.07867e-42					Body	3'UTR			Island			SEMA6B
541	Bone marrow	8	142226875	142229263	5	-0.151188	3.93371e-41					Body							DENND3
542	Bone marrow	6	33504383	33504588	3	-0.151395	2.10842e-17					Body					S_Shore		SYNGAP1
543	Bone marrow	5	172601571	172602671	4	-0.151495	5.20611e-15								N_Shore
544	Bone marrow	18	5881602	5882245	5	-0.151575	3.5484e-29		TSS200		1stExon					Island	S_Shore		TMEM200C
545	Bone marrow	8	100055064	100055520	3	-0.151591	4.26668e-23									Island
546	Bone marrow	6	168245616	168248418	3	-0.151748	1.52323e-18									Island	S_Shore	S_Shelf
547	Bone marrow	11	65303133	65303625	4	-0.151971	1.27904e-56				1stExon				N_Shore				DKFZp761E198
548	Bone marrow	7	25859770	25861318	6	-0.151974	2.52666e-18								N_Shore		S_Shore
549	Bone marrow	12	115954924	115954951	3	-0.152161	8.91998e-19
550	Bone marrow	8	19584746	19585014	4	-0.152229	1.10245e-23	TSS1500											CSGALNACT1
551	Bone marrow	5	135495850	135495940	3	-0.152636	6.89583e-17	TSS1500				Body			N_Shore				SMAD5	SMAD5OS
552	Bone marrow	7	29993979	29994832	3	-0.153105	7.79529e-08			5'UTR		Body			N_Shore				SCRN1
553	Bone marrow	8	19584490	19584676	3	-0.153282	2.97903e-13	TSS1500	TSS200			Body							CSGALNACT1
554	Bone marrow	11	129804508	129805157	3	-0.153367	1.23598e-19	TSS1500									S_Shore		ADAMTS8
555	Bone marrow	7	1849665	1849946	4	-0.153438	7.85026e-31					Body			N_Shore				MAD1L1
556	Bone marrow	6	32933018	32933126	6	-0.154156	1.80679e-90					Body						S_Shelf	PSMB9
557	Bone marrow	17	43862762	43862856	4	-0.154203	2.3846e-22	TSS1500	TSS200							Island	S_Shore		SKAP1
558	Bone marrow	15	39582596	39583336	3	-0.154511	1.19103e-13					Body	3'UTR			Island	S_Shore		ITPKA	LTK
559	Bone marrow	10	102980845	102985709	6	-0.154533	4.96095e-51					Body		N_Shelf	N_Shore		S_Shore		FLJ41350
560	Bone marrow	5	72626677	72628804	3	-0.154677	1.62048e-15							N_Shelf	N_Shore
561	Bone marrow	15	94712169	94712700	3	-0.154735	6.72743e-08								N_Shore	Island
562	Bone marrow	17	53760154	53762087	6	-0.154788	1.27295e-19	TSS1500	TSS200	5'UTR	1stExon							S_Shelf	BZRAP1
563	Bone marrow	6	324489	324581	3	-0.15511	1.61839e-24
564	Bone marrow	1	84099254	84099355	3	-0.155344	6.06732e-16									Island
565	Bone marrow	11	16589646	16590223	3	-0.155483	3.11421e-12								N_Shore
566	Bone marrow	22	22435444	22438000	3	-0.155503	1.09893e-20			5'UTR	1stExon	Body	3'UTR	N_Shelf					C22orf15
567	Bone marrow	21	37004969	37005456	3	-0.155652	6.063e-11					Body					S_Shore		SIM2
568	Bone marrow	14	60177980	60180402	8	-0.155735	2.46235e-23								N_Shore	Island	S_Shore
569	Bone marrow	6	106547603	106548199	5	-0.155927	1.4128e-13								N_Shore
570	Bone marrow	12	6752258	6754087	5	-0.156126	1.07484e-28			5'UTR	1stExon	Body			N_Shore	Island	S_Shore		LAG3
571	Bone marrow	17	29714480	29714682	3	-0.156161	5.31025e-16	TSS1500	TSS200										CCL1
572	Bone marrow	5	176690658	176691687	3	-0.156376	1.28482e-46						3'UTR		N_Shore	Island			LMAN2
573	Bone marrow	2	239807526	239807743	3	-0.156566	8.55217e-46					Body							HDAC4
574	Bone marrow	19	43800369	43800563	4	-0.156604	6.94213e-31	TSS1500	TSS200	5'UTR	1stExon				N_Shore				MAP4K1	EIF3K
575	Bone marrow	12	129216596	129217542	3	-0.156663	8.42367e-19										S_Shore	S_Shelf
576	Bone marrow	11	66808553	66809335	4	-0.156691	1.39853e-47					Body			N_Shore	Island			ADRBK1
577	Bone marrow	20	30725445	30725524	3	-0.156693	1.76272e-26		TSS200										LOC284805
578	Bone marrow	1	923169	923548	3	-0.156736	6.33158e-22								N_Shore	Island
579	Bone marrow	17	1901850	1903441	4	-0.1568	1.46661e-27	TSS1500								Island			MIR212
580	Bone marrow	19	1823702	1823806	3	-0.156872	6.24417e-26									Island
581	Bone marrow	3	129686104	129687964	8	-0.157002	4.55839e-21					Body		N_Shelf	N_Shore				GATA2
582	Bone marrow	15	69195657	69195968	4	-0.15725	1.15638e-14	TSS1500									S_Shore		CT62
583	Bone marrow	19	59569639	59569850	3	-0.157406	1.98698e-35	TSS1500											LAIR1
584	Bone marrow	12	110103308	110103789	6	-0.157476	1.76585e-25					Body							CUX2
585	Bone marrow	14	101241757	101242049	3	-0.157504	1.81733e-14									Island
586	Bone marrow	1	145180540	145180620	3	-0.157706	3.34481e-20	TSS1500							N_Shore				CHD1L
587	Bone marrow	17	16284124	16285299	3	-0.157707	8.82458e-16	TSS1500	TSS200			Body					S_Shore		NCRNA00188	SNORD49A	SNORD65
588	Bone marrow	15	67541663	67541768	3	-0.157937	6.09397e-15
589	Bone marrow	5	2590496	2590634	3	-0.158088	1.73767e-13
590	Bone marrow	6	15352597	15352724	3	-0.158172	2.62778e-14								N_Shore
591	Bone marrow	1	66990261	66990414	3	-0.158454	6.32483e-10	TSS1500							N_Shore				TCTEX1D1
592	Bone marrow	7	1860551	1860735	3	-0.158838	1.84799e-24					Body		N_Shelf	N_Shore				MAD1L1
593	Bone marrow	11	2804886	2806929	3	-0.158894	1.44629e-25					Body							KCNQ1
594	Bone marrow	9	123172740	123172915	3	-0.158923	1.11434e-33	TSS1500								Island			STOM
595	Bone marrow	11	133406888	133407408	4	-0.159151	1.83839e-26	TSS1500	TSS200			Body							LOC100128239
596	Bone marrow	16	84570074	84573888	4	-0.159291	3.63631e-40
597	Bone marrow	12	47373183	47373816	3	-0.159379	8.7699e-35	TSS1500				Body							CCNT1	LOC144438
598	Bone marrow	5	74198527	74198607	3	-0.159717	7.14495e-17	TSS1500	TSS200								S_Shore		FAM169A
599	Bone marrow	1	1359656	1359811	3	-0.159785	2.54619e-17	TSS1500							N_Shore				VWA1
600	Bone marrow	12	50004518	50008567	5	-0.159802	1.17572e-28	TSS1500					3'UTR						BIN2	CELA1
601	Bone marrow	5	138746711	138746989	3	-0.159819	1.4509e-26		TSS200		1stExon	Body							SLC23A1
602	Bone marrow	1	26742760	26744112	3	-0.160162	7.17554e-26	TSS1500				Body							RPS6KA1
603	Bone marrow	17	77788390	77789026	4	-0.160275	1.54683e-51					Body				Island			SLC16A3
604	Bone marrow	7	27100634	27100894	4	-0.160513	4.70456e-08					Body	3'UTR		N_Shore	Island			HOXA1
605	Bone marrow	11	35396570	35396828	4	-0.160537	1.57704e-10					Body			N_Shore				SLC1A2
606	Bone marrow	16	84215740	84216356	3	-0.160562	3.28135e-34			5'UTR		Body			N_Shore	Island			KIAA0182
607	Bone marrow	16	85107739	85107951	3	-0.160655	1.06381e-10									Island
608	Bone marrow	15	90739506	90740010	3	-0.160664	8.76871e-18					Body				Island	S_Shore		ST8SIA2
609	Bone marrow	14	50366336	50366478	3	-0.16079	2.06384e-16			5'UTR					N_Shore	Island			NIN
610	Bone marrow	7	96489047	96489919	6	-0.16082	8.30571e-33					Body			N_Shore	Island			DLX5
611	Bone marrow	22	43450004	43451119	3	-0.161069	2.78419e-20	TSS1500		5'UTR									PRR5
612	Bone marrow	8	104222803	104223005	7	-0.161388	3.47678e-30	TSS1500	TSS200			Body					S_Shore		C8orf56	BAALC
613	Bone marrow	20	35582342	35582599	12	-0.1617	4.28259e-82	TSS1500		5'UTR						Island			BLCAP	NNAT
614	Bone marrow	5	31675853	31678260	3	-0.161924	4.02295e-18									Island	S_Shore	S_Shelf
615	Bone marrow	12	107686519	107686574	3	-0.162176	2.11593e-28								N_Shore	Island
616	Bone marrow	21	26294258	26294332	4	-0.162261	4.35154e-25					Body							APP
617	Bone marrow	17	73653928	73654351	4	-0.162555	1.32498e-43		TSS200	5'UTR	1stExon	Body							C17orf99
618	Bone marrow	17	24212092	24212721	4	-0.162586	1.2025e-31		TSS200			Body	3'UTR						ERAL1	MIR451	MIR144
619	Bone marrow	19	17348896	17349116	4	-0.162907	1.79861e-24			5'UTR	1stExon					Island			PLVAP
620	Bone marrow	17	71535060	71535225	3	-0.162916	1.67944e-23		TSS200	5'UTR	1stExon								EVPL
621	Bone marrow	2	45092182	45092997	3	-0.163297	3.77803e-13								N_Shore
622	Bone marrow	8	10624369	10624715	4	-0.163367	2.88625e-30					Body			N_Shore	Island			SOX7
623	Bone marrow	20	35582152	35582205	5	-0.163479	5.3935e-36	TSS1500		5'UTR						Island			BLCAP	NNAT
624	Bone marrow	18	75541788	75544772	3	-0.163601	6.0258e-23					Body					S_Shore	S_Shelf	CTDP1
625	Bone marrow	7	1861100	1861984	4	-0.163825	1.70476e-43					Body			N_Shore				MAD1L1
626	Bone marrow	17	13446911	13447009	3	-0.164069	2.47162e-13	TSS1500									S_Shore		HS3ST3A1
627	Bone marrow	5	139117175	139119064	3	-0.164355	5.87073e-37								N_Shore	Island
628	Bone marrow	19	53238970	53239260	4	-0.164549	3.67038e-35		TSS200		1stExon								CABP5
629	Bone marrow	12	94913614	94913825	4	-0.1646	6.89512e-67			5'UTR		Body				Island	S_Shore		HAL
630	Bone marrow	11	16588442	16588887	5	-0.164641	1.33798e-24								N_Shore
631	Bone marrow	12	16652385	16654747	7	-0.164693	2.95191e-27	TSS1500	TSS200										LMO3
632	Bone marrow	5	37870715	37870868	3	-0.164766	5.66881e-09	TSS1500	TSS200	5'UTR						Island			GDNF
633	Bone marrow	15	31147080	31147563	5	-0.164798	9.85303e-18		TSS200		1stExon								FMN1
634	Bone marrow	15	53820898	53821312	3	-0.164889	1.75136e-10					Body			N_Shore				PRTG
635	Bone marrow	4	7513907	7514134	3	-0.16501	5.79488e-23					Body							SORCS2
636	Bone marrow	2	219444120	219446470	7	-0.165097	7.95738e-17					Body			N_Shore	Island			WNT6
637	Bone marrow	12	131575797	131575849	3	-0.165238	3.99051e-22	TSS1500							N_Shore				FBRSL1
638	Bone marrow	8	86477471	86477941	3	-0.165428	9.46967e-26	TSS1500	TSS200	5'UTR									CA1
639	Bone marrow	17	43959234	43959773	4	-0.165558	9.08343e-13								N_Shore	Island
640	Bone marrow	6	6594661	6599897	3	-0.165864	2.14529e-20					Body	3'UTR						LY86
641	Bone marrow	11	70369592	70369686	3	-0.166114	2.77832e-17					Body							SHANK2
642	Bone marrow	5	176103947	176105524	3	-0.166255	1.06465e-17										S_Shore	S_Shelf
643	Bone marrow	1	205344073	205344204	4	-0.166554	8.68638e-15		TSS200										C4BPA
644	Bone marrow	11	69943558	69946376	5	-0.167008	2.38502e-70					Body							CTTN
645	Bone marrow	8	100028725	100028899	3	-0.167243	1.12825e-12			5'UTR					N_Shore				OSR2
646	Bone marrow	22	37961752	37964332	3	-0.167307	1.93475e-17					Body		N_Shelf				S_Shelf	PDGFB
647	Bone marrow	7	1176021	1176268	3	-0.167357	4.09582e-22
648	Bone marrow	3	196307700	196307874	3	-0.167885	3.76307e-20					Body							C3orf21
649	Bone marrow	19	40223243	40223257	3	-0.168066	3.26033e-16		TSS200	5'UTR	1stExon				N_Shore				HPN
650	Bone marrow	8	25963135	25965088	8	-0.168213	1.16717e-29								N_Shore		S_Shore
651	Bone marrow	15	86955062	86955200	3	-0.168411	8.92314e-17	TSS1500											MIR7-2
652	Bone marrow	10	64249065	64250366	3	-0.16872	2.81494e-23	TSS1500	TSS200								S_Shore		EGR2
653	Bone marrow	11	118462845	118463339	3	-0.168892	9.39153e-31	TSS1500				Body					S_Shore	S_Shelf	HMBS
654	Bone marrow	17	6977658	6977822	3	-0.168906	4.1388e-09
655	Bone marrow	2	74064365	74064468	3	-0.169375	2.60711e-18								N_Shore
656	Bone marrow	14	104238345	104238652	4	-0.169541	1.66331e-19			5'UTR					N_Shore	Island			INF2
657	Bone marrow	17	71089017	71089339	3	-0.169576	1.72442e-31
658	Bone marrow	13	112474251	112474344	3	-0.169619	1.69412e-15					Body					S_Shore		ATP11A
659	Bone marrow	14	105400251	105400697	3	-0.169657	1.35114e-24							N_Shelf
660	Bone marrow	5	92933607	92934744	6	-0.169815	4.30851e-23	TSS1500				Body				Island	S_Shore		FLJ42709
661	Bone marrow	7	100301142	100302081	7	-0.169854	8.75451e-37	TSS1500				Body			N_Shore	Island			SLC12A9	TRIP6
662	Bone marrow	5	134854143	134855117	4	-0.170097	2.10254e-18								N_Shore	Island
663	Bone marrow	11	66898577	66898844	3	-0.17017	4.29922e-13	TSS1500				Body					S_Shore		LOC100130987	CLCF1
664	Bone marrow	17	44011542	44013169	10	-0.170287	2.07201e-20	TSS1500	TSS200			Body			N_Shore		S_Shore		HOXB4	MIR10A
665	Bone marrow	15	63476316	63476486	4	-0.170425	3.36439e-27					Body				Island	S_Shore		IGDCC4
666	Bone marrow	10	88113149	88114043	4	-0.170527	7.9719e-17					Body				Island			GRID1
667	Bone marrow	16	68524403	68524713	5	-0.170602	3.43142e-37		TSS200			Body							MIR140	WWP2
668	Bone marrow	17	76620143	76620682	4	-0.170743	1.68985e-34					Body			N_Shore				FLJ90757
669	Bone marrow	2	127886330	127889952	3	-0.17082	2.36251e-24							N_Shelf	N_Shore	Island
670	Bone marrow	6	36099780	36100197	3	-0.17086	8.37737e-17			5'UTR	1stExon			N_Shelf					SLC26A8
671	Bone marrow	17	24333239	24333295	3	-0.170871	4.64278e-29					Body		N_Shelf					SEZ6
672	Bone marrow	19	13066470	13068445	5	-0.170945	3.74804e-31						3'UTR		N_Shore	Island			NFIX
673	Bone marrow	1	25970505	25970897	4	-0.171303	1.21232e-21					Body				Island	S_Shore		MAN1C1
674	Bone marrow	20	58063635	58063785	3	-0.171585	4.8855e-36	TSS1500											C20orf197
675	Bone marrow	14	20553481	20555740	3	-0.171864	2.63667e-23					Body	3'UTR						NDRG2
676	Bone marrow	6	32934175	32934259	3	-0.171901	1.14873e-30					Body						S_Shelf	PSMB9
677	Bone marrow	12	51783341	51783573	4	-0.171912	1.30317e-37		TSS200	5'UTR	1stExon								SOAT2
678	Bone marrow	22	43988066	43988085	3	-0.172099	1.79002e-11	TSS1500				Body							C22orf9
679	Bone marrow	5	137638544	137639395	3	-0.172107	1.49833e-12	TSS1500									S_Shore		GFRA3
680	Bone marrow	6	167848904	167849175	4	-0.172474	3.28045e-34									Island	S_Shore
681	Bone marrow	4	183299295	183299723	4	-0.172608	7.64885e-16					Body			N_Shore	Island			MGC45800
682	Bone marrow	15	98911301	98911423	3	-0.172706	9.23699e-33								N_Shore
683	Bone marrow	17	184833	185152	3	-0.172739	4.42431e-08			5'UTR					N_Shore	Island			RPH3AL
684	Bone marrow	2	176711652	176712261	5	-0.172793	3.11824e-15								N_Shore
685	Bone marrow	20	48844217	48844289	3	-0.172803	5.59536e-18	TSS1500							N_Shore				BCAS4
686	Bone marrow	19	17819905	17819961	4	-0.172815	2.68871e-20		TSS200								S_Shore		JAK3
687	Bone marrow	16	49259000	49261618	3	-0.173141	4.8201e-25					Body	3'UTR	N_Shelf					SNX20
688	Bone marrow	8	662007	664560	6	-0.173186	1.12691e-25					Body							ERICH1
689	Bone marrow	7	150179867	150180339	4	-0.173555	1.91168e-48	TSS1500	TSS200										ABP1
690	Bone marrow	22	23333499	23333552	3	-0.173897	3.90874e-32		TSS200	5'UTR									GGT1
691	Bone marrow	7	26863707	26864239	7	-0.173915	1.41692e-27					Body							SKAP2
692	Bone marrow	7	96486383	96488032	4	-0.174158	8.58397e-14					Body	3'UTR		N_Shore				DLX5
693	Bone marrow	1	1386032	1386159	3	-0.174657	2.10088e-34					Body				Island			ATAD3C
694	Bone marrow	2	85405361	85407352	3	-0.174897	7.10129e-14					Body		N_Shelf	N_Shore				TGOLN2
695	Bone marrow	14	60173420	60174082	3	-0.174976	6.14226e-20								N_Shore	Island
696	Bone marrow	9	139803348	139803618	3	-0.175146	1.99454e-27					Body				Island	S_Shore		EHMT1
697	Bone marrow	17	24913952	24914064	3	-0.17517	1.47927e-32					Body		N_Shelf					ABHD15
698	Bone marrow	5	174092311	174094591	5	-0.175246	2.35102e-21								N_Shore	Island	S_Shore
699	Bone marrow	2	73723474	73723802	3	-0.175256	4.03955e-16	TSS1500											NAT8
700	Bone marrow	8	11583982	11586981	3	-0.175404	2.47626e-08							N_Shelf	N_Shore
701	Bone marrow	4	111759474	111761512	9	-0.175537	3.69389e-34					Body			N_Shore	Island			PITX2
702	Bone marrow	4	2401670	2402111	3	-0.175883	5.77082e-14									Island
703	Bone marrow	12	94775860	94776236	5	-0.17594	5.74098e-22	TSS1500							N_Shore	Island			SNRPF
704	Bone marrow	7	96490051	96490158	4	-0.17614	1.28757e-16					Body				Island			DLX5
705	Bone marrow	1	149214456	149218361	6	-0.176387	2.93494e-29	TSS1500								Island	S_Shore	S_Shelf	LASS2
706	Bone marrow	2	220021397	220022216	5	-0.176962	6.92283e-39					Body				Island			SPEG
707	Bone marrow	11	68969138	68973477	7	-0.176978	1.36195e-42										S_Shore	S_Shelf
708	Bone marrow	3	22387128	22388236	4	-0.177043	5.15292e-22								N_Shore
709	Bone marrow	8	79880761	79881570	3	-0.177179	1.11415e-11	TSS1500									S_Shore		IL7
710	Bone marrow	15	91381026	91381331	5	-0.177348	9.0306e-46
711	Bone marrow	6	30526473	30526560	4	-0.177421	6.1844e-23								N_Shore
712	Bone marrow	1	26753354	26753596	4	-0.177481	5.85493e-28	TSS1500	TSS200			Body							MIR1976	RPS6KA1
713	Bone marrow	6	68655850	68656001	3	-0.177626	3.4119e-22
714	Bone marrow	15	91392754	91392810	3	-0.178338	8.75171e-38					Body		N_Shelf					RGMA
715	Bone marrow	2	224612870	224613081	5	-0.179058	8.77608e-39	TSS1500								Island	S_Shore		SERPINE2
716	Bone marrow	1	151629888	151630204	3	-0.17924	6.13664e-20		TSS200	5'UTR									S100A8
717	Bone marrow	12	52004324	52004694	3	-0.179566	7.57105e-15								N_Shore
718	Bone marrow	2	63128213	63129106	7	-0.179951	1.72884e-35	TSS1500	TSS200			Body				Island			LOC100132215
719	Bone marrow	15	91417898	91417970	5	-0.180226	1.70557e-27	TSS1500	TSS200	5'UTR	1stExon	Body				Island			RGMA
720	Bone marrow	2	45023826	45024229	3	-0.180272	5.11822e-18					Body				Island			SIX3
721	Bone marrow	15	81471836	81472096	3	-0.18033	1.13384e-27	TSS1500									S_Shore		C15orf40
722	Bone marrow	6	31975894	31975924	3	-0.180809	5.48184e-42					Body				Island			ZBTB12
723	Bone marrow	15	72212605	72214010	7	-0.181151	4.33445e-37					Body				Island			ISLR2
724	Bone marrow	9	1037220	1039244	3	-0.181237	2.55396e-15	TSS1500							N_Shore		S_Shore		DMRT2
725	Bone marrow	3	65317256	65317684	3	-0.181298	4.84421e-19					Body	3'UTR			Island			MAGI1
726	Bone marrow	12	895790	896016	3	-0.181415	3.19176e-31					Body							RAD52
727	Bone marrow	1	936738	936881	3	-0.181525	2.27673e-34								N_Shore
728	Bone marrow	10	100986569	100987013	4	-0.181586	2.30006e-22	TSS1500										S_Shelf	HPSE2
729	Bone marrow	9	138519169	138520420	3	-0.18165	2.77934e-47					Body			N_Shore	Island			NOTCH1
730	Bone marrow	2	85215470	85215991	3	-0.181816	1.66771e-10					Body				Island			TCF7L1
731	Bone marrow	11	73398813	73399744	4	-0.182087	1.10356e-47	TSS1500											UCP3
732	Bone marrow	21	44597828	44598425	4	-0.182093	1.51038e-31		TSS200	5'UTR	1stExon	Body							TRPM2
733	Bone marrow	7	27226627	27226991	5	-0.182439	3.2327e-21									Island
734	Bone marrow	12	24993698	24994910	5	-0.18247	1.01132e-34	TSS1500	TSS200								S_Shore		BCAT1
735	Bone marrow	6	30405479	30405606	4	-0.182648	3.91723e-80					Body						S_Shelf	TRIM39
736	Bone marrow	7	2025391	2026566	7	-0.182723	4.14384e-29					Body			N_Shore	Island			MAD1L1
737	Bone marrow	13	19703487	19703679	3	-0.183308	4.00303e-14	TSS1500	TSS200	5'UTR					N_Shore				GJB6
738	Bone marrow	11	44884342	44884452	3	-0.183348	9.63565e-40		TSS200	5'UTR									TSPAN18
739	Bone marrow	16	84179638	84179777	3	-0.183743	7.49346e-24
740	Bone marrow	1	119325846	119328306	5	-0.184727	1.98317e-23			5'UTR					N_Shore	Island	S_Shore		TBX15
741	Bone marrow	16	84115649	84118803	3	-0.184759	1.58402e-22
742	Bone marrow	12	79633468	79634837	4	-0.184814	1.38121e-27	TSS1500	TSS200						N_Shore				MYF5
743	Bone marrow	11	1534282	1535350	5	-0.184876	2.63762e-54					Body	3'UTR			Island			HCCA2	DUSP8
744	Bone marrow	11	69229026	69229367	3	-0.184898	1.65221e-18	TSS1500								Island	S_Shore		FGF19
745	Bone marrow	17	78574933	78575736	3	-0.185008	9.08341e-47					Body			N_Shore				B3GNTL1
746	Bone marrow	16	65985656	65985998	4	-0.185055	3.66581e-22	TSS1500					3'UTR			Island			TPPP3	ZDHHC1
747	Bone marrow	6	32289980	32290304	4	-0.185143	1.98576e-43					Body							NOTCH4
748	Bone marrow	12	56299918	56300182	4	-0.185458	1.42544e-26		TSS200	5'UTR	1stExon				N_Shore	Island			SLC26A10
749	Bone marrow	2	16003179	16003467	3	-0.185589	8.38913e-58					Body						S_Shelf	MYCN
750	Bone marrow	4	113652150	113652360	3	-0.185637	5.4588e-24										S_Shore
751	Bone marrow	6	41117291	41118201	4	-0.18564	3.52566e-31	TSS1500	TSS200										TSPO2
752	Bone marrow	12	113618118	113618584	4	-0.185844	2.17254e-18							N_Shelf	N_Shore
753	Bone marrow	5	72562720	72564856	7	-0.185902	2.7751e-21								N_Shore	Island	S_Shore
754	Bone marrow	9	97824623	97824931	3	-0.185973	7.38146e-16	TSS1500									S_Shore		NCRNA00092
755	Bone marrow	3	49032263	49032888	6	-0.186229	7.57329e-33	TSS1500	TSS200	5'UTR		Body			N_Shore				DALRD3	NDUFAF3	MIR425
756	Bone marrow	2	43251675	43251843	3	-0.186758	4.12067e-21									Island	S_Shore
757	Bone marrow	1	27834267	27834455	4	-0.186796	9.97219e-37		TSS200	5'UTR	1stExon					Island	S_Shore		FGR
758	Bone marrow	16	65170721	65170779	4	-0.186904	2.04661e-21		TSS200							Island			CMTM2
759	Bone marrow	14	103265756	103266913	3	-0.186905	3.51189e-13					Body					S_Shore	S_Shelf	ZFYVE21
760	Bone marrow	8	145613891	145614434	3	-0.186954	1.35304e-29	TSS1500									S_Shore		SLC39A4
761	Bone marrow	13	111773606	111774125	5	-0.18708	1.8971e-32				1stExon		3'UTR		N_Shore				SOX1
762	Bone marrow	16	970389	970445	3	-0.187124	1.28245e-25	TSS1500								Island			SOX8
763	Bone marrow	6	35804848	35805737	3	-0.187567	5.36472e-28	TSS1500				Body			N_Shore		S_Shore		FKBP5	LOC285847
764	Bone marrow	2	70984709	70985758	5	-0.187591	1.28876e-32					Body				Island			VAX2
765	Bone marrow	6	28651646	28651672	3	-0.187654	5.65549e-39					Body							SCAND3
766	Bone marrow	1	7233719	7236337	3	-0.187871	2.38818e-20					Body							CAMTA1
767	Bone marrow	11	630094	630446	3	-0.188224	2.93182e-13					Body				Island			DRD4
768	Bone marrow	6	33013092	33014438	5	-0.18883	3.10545e-52					Body							HLA-DMB
769	Bone marrow	5	176869498	176869969	3	-0.189012	1.4609e-22	TSS1500	TSS200	5'UTR	1stExon								DOK3
770	Bone marrow	2	111592405	111593223	4	-0.189026	2.53444e-20									Island
771	Bone marrow	6	75969130	75969353	3	-0.189069	9.58037e-14			5'UTR		Body					S_Shore		COL12A1
772	Bone marrow	2	45082675	45084730	4	-0.189287	4.05817e-18								N_Shore	Island	S_Shore
773	Bone marrow	5	37870925	37871305	3	-0.189592	2.35709e-17	TSS1500		5'UTR	1stExon				N_Shore				GDNF
774	Bone marrow	5	122448537	122449407	3	-0.189803	1.79831e-23							N_Shelf
775	Bone marrow	6	33085116	33085201	3	-0.189843	5.65903e-28					Body					S_Shore		HLA-DOA
776	Bone marrow	3	129692462	129693231	4	-0.189878	2.92219e-19			5'UTR						Island			GATA2
777	Bone marrow	13	26193928	26194010	3	-0.190109	1.8488e-19
778	Bone marrow	4	1284566	1285047	4	-0.190189	2.94248e-38					Body							MAEA
779	Bone marrow	4	15388977	15389109	3	-0.190422	3.07946e-18		TSS200	5'UTR	1stExon				N_Shore	Island			CD38
780	Bone marrow	12	129137199	129137295	3	-0.190683	1.66651e-19
781	Bone marrow	9	138674955	138679593	5	-0.190825	1.31958e-45	TSS1500		5'UTR	1stExon			N_Shelf	N_Shore		S_Shore		EGFL7
782	Bone marrow	1	246969923	246969948	3	-0.190985	5.34312e-56		TSS200										LOC646627
783	Bone marrow	7	151178902	151179044	3	-0.191094	1.524e-18					Body							PRKAG2
784	Bone marrow	17	1081656	1081661	3	-0.19124	7.72907e-17										S_Shore
785	Bone marrow	2	66518302	66518932	4	-0.19179	1.98152e-13					Body						S_Shelf	MEIS1
786	Bone marrow	20	55270890	55271629	5	-0.192222	3.26018e-27					Body			N_Shore				BMP7
787	Bone marrow	16	84076293	84076562	4	-0.192263	3.57648e-31								N_Shore
788	Bone marrow	17	40858782	40858927	3	-0.19227	6.59101e-21		TSS200	5'UTR	1stExon			N_Shelf					ARHGAP27
789	Bone marrow	12	52376521	52376731	3	-0.192327	3.03477e-13										S_Shore
790	Bone marrow	5	37871715	37871876	3	-0.192327	4.73253e-21	TSS1500		5'UTR					N_Shore				GDNF
791	Bone marrow	19	791737	791985	5	-0.19237	2.22418e-55	TSS1500	TSS200	5'UTR	1stExon			N_Shelf					PRTN3
792	Bone marrow	15	76342962	76343478	4	-0.192601	1.79489e-50	TSS1500	TSS200						N_Shore	Island			DNAJA4
793	Bone marrow	7	4271305	4271587	4	-0.192634	3.35517e-19					Body	3'UTR			Island			SDK1
794	Bone marrow	10	45236910	45242228	3	-0.192876	2.79745e-34					Body		N_Shelf	N_Shore			S_Shelf	ALOX5
795	Bone marrow	12	47771199	47771418	3	-0.193023	1.72106e-17					Body				Island			DHH
796	Bone marrow	12	131524472	131525067	3	-0.19307	1.47636e-32								N_Shore
797	Bone marrow	8	68138428	68138449	3	-0.193203	2.85416e-29	TSS1500							N_Shore				CSPP1	COPS5
798	Bone marrow	5	37869726	37870429	4	-0.193361	1.07058e-14					Body			N_Shore	Island			GDNF
799	Bone marrow	10	3272437	3272650	3	-0.193809	1.02092e-14
800	Bone marrow	17	3854098	3854248	3	-0.194186	2.54147e-25								N_Shore	Island
801	Bone marrow	1	51214721	51215260	3	-0.194214	5.39225e-14								N_Shore
802	Bone marrow	11	124134790	124135135	3	-0.194305	7.86404e-11					Body				Island			ESAM
803	Bone marrow	4	7707970	7708608	5	-0.194346	3.93621e-32					Body							SORCS2
804	Bone marrow	7	28418591	28418814	5	-0.194389	8.5223e-16		TSS200	5'UTR	1stExon							S_Shelf	CREB5
805	Bone marrow	6	1341192	1342056	3	-0.194559	7.35693e-19											S_Shelf
806	Bone marrow	8	73079174	73080249	6	-0.194616	2.12574e-27								N_Shore	Island	S_Shore
807	Bone marrow	11	44284445	44287050	6	-0.194672	3.46999e-52					Body			N_Shore	Island	S_Shore		ALX4
808	Bone marrow	11	68366872	68368382	11	-0.195019	2.83881e-53	TSS1500							N_Shore	Island			CPT1A
809	Bone marrow	3	15286158	15286273	3	-0.195326	8.34973e-13			5'UTR		Body							SH3BP5
810	Bone marrow	10	21823097	21823451	3	-0.19538	5.28494e-15						3'UTR		N_Shore	Island			C10orf114
811	Bone marrow	16	56258956	56259740	5	-0.195557	9.7056e-50	TSS1500	TSS200	5'UTR	1stExon								GPR97
812	Bone marrow	14	104461556	104462680	5	-0.195798	5.26634e-51	TSS1500	TSS200	5'UTR	1stExon								PLD4
813	Bone marrow	11	67560527	67560688	3	-0.195932	1.15362e-37					Body	3'UTR	N_Shelf					NDUFS8
814	Bone marrow	13	34950605	34951408	5	-0.195934	4.75742e-37					Body				Island	S_Shore		MIR548F5	NBEA
815	Bone marrow	3	123526489	123526862	4	-0.196151	1.94592e-20	TSS1500	TSS200	5'UTR	1stExon								CSTA
816	Bone marrow	17	76873635	76875265	7	-0.196654	3.2346e-18					Body			N_Shore	Island	S_Shore		SLC38A10
817	Bone marrow	15	28903131	28903163	3	-0.196657	4.28097e-12
818	Bone marrow	15	91418138	91418172	4	-0.196664	6.28875e-25	TSS1500	TSS200	5'UTR	1stExon	Body				Island			RGMA
819	Bone marrow	8	41287229	41287362	3	-0.197045	1.59861e-11	TSS1500									S_Shore		SFRP1
820	Bone marrow	10	99070584	99071486	5	-0.197356	5.35585e-31				1stExon		3'UTR			Island	S_Shore		FRAT1
821	Bone marrow	12	115962220	115962863	3	-0.19744	7.38069e-57					Body					S_Shore		TESC
822	Bone marrow	11	87881242	87881594	3	-0.197511	1.57588e-32					Body	3'UTR		N_Shore	Island			GRM5
823	Bone marrow	10	45278765	45278891	3	-0.197687	1.92022e-38					Body							MARCH8
824	Bone marrow	4	13150961	13151981	3	-0.197787	4.93277e-10						3'UTR		N_Shore				NKX3-2
825	Bone marrow	6	31715613	31715653	3	-0.197865	1.34947e-17					Body							BAT3
826	Bone marrow	16	2832767	2832783	3	-0.19791	2.41349e-23		TSS200							Island			TMPRSS8
827	Bone marrow	6	133602917	133603079	3	-0.198983	2.45668e-27	TSS1500							N_Shore				EYA4
828	Bone marrow	6	2696132	2696401	3	-0.199014	1.59224e-30	TSS1500	TSS200	5'UTR	1stExon								MYLK4
829	Bone marrow	17	78537379	78537482	3	-0.199038	9.25893e-21					Body							B3GNTL1
830	Bone marrow	17	77230752	77234031	3	-0.199124	5.84032e-42		TSS200	5'UTR	1stExon	Body							PDE6G
831	Bone marrow	17	34575856	34576066	3	-0.199248	1.96779e-24		TSS200	5'UTR	1stExon						S_Shore		ARL5C
832	Bone marrow	3	170860419	170860640	3	-0.199272	4.17869e-09					Body			N_Shore				MECOM
833	Bone marrow	8	23016122	23016330	4	-0.19946	3.38032e-41	TSS1500	TSS200						N_Shore	Island			TNFRSF10C
834	Bone marrow	2	16667890	16668230	3	-0.199659	3.73579e-44			5'UTR									FAM49A
835	Bone marrow	16	30628640	30629216	4	-0.200281	6.11746e-52	TSS1500	TSS200			Body							SNORA30	SRCAP
836	Bone marrow	19	6723688	6723831	3	-0.200879	3.09167e-30		TSS200	5'UTR	1stExon								VAV1
837	Bone marrow	19	12985776	12986281	5	-0.20102	6.17296e-28					Body				Island	S_Shore		NFIX
838	Bone marrow	4	7806639	7806706	3	-0.201209	8.43532e-29		TSS200										LOC84740
839	Bone marrow	11	2511779	2512073	3	-0.201275	4.40045e-23					Body			N_Shore	Island			KCNQ1
840	Bone marrow	19	12853844	12856624	3	-0.201278	4.54062e-13	TSS1500					3'UTR		N_Shore		S_Shore		DNASE2	KLF1
841	Bone marrow	3	12969821	12969919	3	-0.201333	4.06375e-19					Body							IQSEC1
842	Bone marrow	1	165865145	165865748	5	-0.201518	5.30533e-28	TSS1500							N_Shore				RCSD1
843	Bone marrow	18	28305629	28305801	3	-0.201951	2.10757e-27	TSS1500									S_Shore		FAM59A
844	Bone marrow	1	91076132	91079551	3	-0.202037	4.26931e-17										S_Shore	S_Shelf
845	Bone marrow	6	30618273	30618438	3	-0.202167	4.66658e-24						3'UTR						GNL1
846	Bone marrow	10	90601891	90602212	3	-0.202333	8.67234e-28	TSS1500	TSS200										ANKRD22
847	Bone marrow	13	109860248	109860288	3	-0.202556	2.50487e-18					Body							COL4A2
848	Bone marrow	15	94695991	94697944	6	-0.202613	5.76879e-19								N_Shore	Island
849	Bone marrow	6	41624063	41625040	4	-0.202799	2.10827e-23			5'UTR						Island	S_Shore		FOXP4
850	Bone marrow	10	134208020	134208525	4	-0.203572	2.62273e-16					Body			N_Shore				INPP5A
851	Bone marrow	20	23014944	23014999	3	-0.203688	1.17215e-18		TSS200	5'UTR	1stExon								CD93
852	Bone marrow	2	172653574	172653944	3	-0.203918	2.29698e-26						3'UTR		N_Shore	Island			MAP1D
853	Bone marrow	7	71437156	71438348	3	-0.204215	3.43656e-28			5'UTR		Body			N_Shore				CALN1
854	Bone marrow	6	30968216	30968279	3	-0.204285	5.61135e-45					Body							DDR1
855	Bone marrow	6	146905971	146906083	6	-0.204453	3.36549e-37	TSS1500							N_Shore				RAB32
856	Bone marrow	1	151596136	151596506	3	-0.204722	3.68832e-32	TSS1500											S100A9
857	Bone marrow	4	13153399	13154389	4	-0.204961	8.15388e-28					Body				Island			NKX3-2
858	Bone marrow	19	10076551	10077676	3	-0.205405	1.61266e-12	TSS1500							N_Shore				PPAN	PPAN-P2RY11
859	Bone marrow	8	56954130	56954302	3	-0.205458	1.34945e-19	TSS1500							N_Shore				LYN
860	Bone marrow	12	30867268	30867616	3	-0.205486	4.94965e-12									Island	S_Shore
861	Bone marrow	3	197382230	197382309	3	-0.205679	9.97965e-27
862	Bone marrow	16	87552158	87553048	3	-0.2058	1.73779e-42					Body							CBFA2T3
863	Bone marrow	10	114564142	114565081	4	-0.206104	2.52291e-46					Body							VTI1A
864	Bone marrow	17	70462813	70462965	3	-0.206234	4.07034e-27					Body							C17orf28
865	Bone marrow	10	116297476	116297704	3	-0.206235	6.06303e-34					Body							ABLIM1
866	Bone marrow	17	3651323	3651370	3	-0.206252	9.24898e-44		TSS200										ITGAE
867	Bone marrow	3	123764571	123764665	3	-0.206408	1.61862e-16	TSS1500		5'UTR					N_Shore				PARP9	DTX3L
868	Bone marrow	1	196140053	196141703	4	-0.206438	2.41656e-31					Body					S_Shore	S_Shelf	C1orf53
869	Bone marrow	16	71654343	71654865	7	-0.206566	1.10064e-21								N_Shore	Island	S_Shore
870	Bone marrow	11	122571903	122572410	3	-0.206656	5.65489e-21	TSS1500								Island	S_Shore		ASAM
871	Bone marrow	14	22658165	22658906	3	-0.206959	3.61117e-40	TSS1500	TSS200	5'UTR	1stExon								CEBPE
872	Bone marrow	8	37675544	37676117	3	-0.20729	3.5552e-21						3'UTR		N_Shore				ZNF703
873	Bone marrow	7	157955965	157956038	3	-0.207535	2.54331e-34					Body							PTPRN2
874	Bone marrow	13	27568602	27571762	3	-0.207603	2.62572e-33					Body		N_Shelf	N_Shore				FLT3
875	Bone marrow	11	63731531	63732057	3	-0.2078	2.06662e-20					Body				Island	S_Shore		FERMT3
876	Bone marrow	1	3061823	3062503	4	-0.208215	4.50568e-29					Body				Island	S_Shore		PRDM16
877	Bone marrow	17	7846361	7846565	3	-0.208272	1.56662e-23	TSS1500	TSS200						N_Shore				GUCY2D
878	Bone marrow	7	150065385	150065573	5	-0.208559	2.16382e-29			5'UTR	1stExon								GIMAP5
879	Bone marrow	7	2740940	2742113	5	-0.208656	1.43197e-29					Body			N_Shore	Island	S_Shore		GNA12
880	Bone marrow	17	56835252	56837738	11	-0.209049	9.36133e-49					Body				Island			TBX2
881	Bone marrow	12	113586448	113587734	5	-0.209058	1.04065e-19								N_Shore	Island
882	Bone marrow	16	87092248	87093984	4	-0.209274	1.55963e-43					Body		N_Shelf			S_Shore		ZFPM1
883	Bone marrow	22	35875915	35876070	3	-0.209338	1.01193e-24		TSS200										IL2RB
884	Bone marrow	7	934720	935078	3	-0.209373	8.43746e-24					Body					S_Shore	S_Shelf	ADAP1
885	Bone marrow	11	64320559	64320588	3	-0.209577	2.05595e-45					Body							MAP4K2
886	Bone marrow	19	12915427	12915470	3	-0.209783	2.57855e-26					Body		N_Shelf	N_Shore				CALR
887	Bone marrow	4	154933519	154934302	3	-0.209875	1.90786e-23									Island	S_Shore
888	Bone marrow	7	149778469	149778716	4	-0.210066	3.94096e-26	TSS1500	TSS200										GIMAP8
889	Bone marrow	9	36159175	36159949	3	-0.210077	4.37555e-42	TSS1500	TSS200		1stExon							S_Shelf	CCIN
890	Bone marrow	7	157339870	157340002	3	-0.210713	2.52515e-26					Body			N_Shore				PTPRN2
891	Bone marrow	11	63584271	63584615	3	-0.210846	2.66482e-30					Body							MACROD1
892	Bone marrow	10	134348820	134348950	3	-0.210946	1.17304e-18					Body							INPP5A
893	Bone marrow	1	25471526	25471825	3	-0.21113	1.56973e-27		TSS200		1stExon	Body							RHD
894	Bone marrow	11	67904456	67904655	3	-0.211648	4.87192e-13					Body							LRP5
895	Bone marrow	2	19414235	19415270	4	-0.211893	7.10342e-14						3'UTR		N_Shore	Island			OSR1
896	Bone marrow	12	113608967	113609932	7	-0.212289	5.58704e-42								N_Shore	Island	S_Shore
897	Bone marrow	1	119333241	119334448	16	-0.212787	3.95956e-97	TSS1500	TSS200	5'UTR	1stExon				N_Shore	Island	S_Shore		TBX15
898	Bone marrow	10	71924320	71924341	3	-0.212802	6.09405e-19			5'UTR									KIAA1274
899	Bone marrow	7	2082894	2083174	3	-0.213065	2.30907e-48					Body				Island			MAD1L1
900	Bone marrow	4	2245678	2245801	3	-0.213173	1.44402e-39					Body			N_Shore				ZFYVE28
901	Bone marrow	16	28425701	28425886	3	-0.213193	2.82286e-29	TSS1500	TSS200										IL27
902	Bone marrow	3	129684866	129685421	3	-0.213218	1.71102e-10					Body		N_Shelf					GATA2
903	Bone marrow	17	53700838	53710430	8	-0.213233	4.38568e-128					Body	3'UTR	N_Shelf	N_Shore	Island			LPO	MPO
904	Bone marrow	5	92963495	92964158	5	-0.21393	9.05594e-29							N_Shelf	N_Shore
905	Bone marrow	20	35582034	35582113	5	-0.214063	2.32e-32	TSS1500		5'UTR						Island			BLCAP	NNAT
906	Bone marrow	1	12150287	12150514	3	-0.21444	1.17356e-12					Body				Island	S_Shore		TNFRSF1B
907	Bone marrow	15	99236490	99236597	4	-0.214675	9.77231e-34	TSS1500							N_Shore				ALDH1A3
908	Bone marrow	3	129775283	129775408	3	-0.214946	1.39546e-28			5'UTR									C3orf27
909	Bone marrow	12	113618663	113618745	3	-0.215576	1.97514e-11								N_Shore
910	Bone marrow	6	33364143	33364200	3	-0.215679	1.75552e-30	TSS1500				Body			N_Shore				PFDN6	WDR46
911	Bone marrow	1	3065706	3067873	5	-0.216216	1.6662e-50					Body		N_Shelf				S_Shelf	PRDM16
912	Bone marrow	8	105411390	105411541	3	-0.216453	2.48087e-22									Island
913	Bone marrow	11	116211261	116211363	3	-0.216461	2.07265e-25								N_Shore
914	Bone marrow	1	19090381	19090799	3	-0.216768	1.57792e-31	TSS1500				Body							ALDH4A1
915	Bone marrow	2	24087427	24087521	3	-0.217015	3.77735e-27					Body					S_Shore		MFSD2B
916	Bone marrow	6	28982458	28982681	3	-0.217051	1.37383e-55					Body							TRIM27
917	Bone marrow	8	22617838	22618414	5	-0.217176	2.91042e-18										S_Shore
918	Bone marrow	14	53756066	53756457	4	-0.217667	3.80505e-30
919	Bone marrow	3	27736412	27737099	4	-0.217995	8.91533e-25					Body			N_Shore				EOMES
920	Bone marrow	1	6448138	6448896	7	-0.218187	1.84477e-37		TSS200	5'UTR	1stExon	Body	3'UTR		N_Shore	Island	S_Shore		TNFRSF25	PLEKHG5
921	Bone marrow	4	174659483	174664104	8	-0.219356	1.8664e-56							N_Shelf	N_Shore		S_Shore
922	Bone marrow	1	181026766	181027481	3	-0.219407	3.19705e-17	TSS1500									S_Shore		NPL
923	Bone marrow	12	53064579	53065442	4	-0.21969	2.13582e-36	TSS1500		5'UTR	1stExon	Body							ZNF385A
924	Bone marrow	8	21970539	21971130	3	-0.220372	9.54125e-39	TSS1500	TSS200	5'UTR							S_Shore		EPB49
925	Bone marrow	3	52504235	52504564	7	-0.220422	1.03422e-85		TSS200	5'UTR	1stExon	Body							STAB1
926	Bone marrow	7	214214	214582	4	-0.220476	1.04196e-37								N_Shore
927	Bone marrow	12	113615525	113615932	5	-0.220773	2.91992e-27										S_Shore
928	Bone marrow	19	891724	892243	4	-0.221326	4.99686e-21					Body				Island			ARID3A
929	Bone marrow	16	52965444	52965515	3	-0.221554	1.51933e-16
930	Bone marrow	6	32742223	32742340	5	-0.221592	2.17083e-16				1stExon	Body					S_Shore		HLA-DQB1
931	Bone marrow	10	51245598	51245769	3	-0.221755	3.70029e-14	TSS1500		5'UTR		Body						S_Shelf	NCOA4
932	Bone marrow	1	2069941	2072209	5	-0.221758	4.94798e-63					Body		N_Shelf	N_Shore	Island			PRKCZ
933	Bone marrow	2	652770	653024	3	-0.222125	2.78835e-26										S_Shore	S_Shelf
934	Bone marrow	11	3132128	3132212	3	-0.222199	4.52803e-32			5'UTR									OSBPL5
935	Bone marrow	14	100583348	100583804	3	-0.222992	1.06349e-36	TSS1500	TSS200										MIR889	MIR539
936	Bone marrow	16	86135040	86135229	3	-0.22308	1.34792e-16
937	Bone marrow	2	218606756	218607033	3	-0.22349	1.37741e-23									Island
938	Bone marrow	1	1279669	1280417	5	-0.223683	2.73657e-40					Body				Island			MXRA8
939	Bone marrow	17	8868246	8869176	4	-0.223959	6.53216e-24					Body					S_Shore		NTN1
940	Bone marrow	7	65056629	65056723	5	-0.224733	1.22542e-69					Body	3'UTR						VKORC1L1
941	Bone marrow	1	1138954	1139364	4	-0.224855	3.14574e-38				1stExon	Body				Island			TNFRSF4
942	Bone marrow	11	1277073	1277210	3	-0.224887	2.14185e-17					Body						S_Shelf	TOLLIP
943	Bone marrow	10	119297682	119300954	9	-0.224946	1.55349e-30					Body	3'UTR	N_Shelf	N_Shore				EMX2
944	Bone marrow	1	29082704	29085820	5	-0.224974	1.5451e-50	TSS1500						N_Shelf	N_Shore				EPB41
945	Bone marrow	10	131572241	131572376	3	-0.225292	1.70772e-17					Body		N_Shelf					EBF3
946	Bone marrow	10	128700474	128700894	3	-0.225623	2.26363e-25					Body							DOCK1
947	Bone marrow	20	38745051	38748625	7	-0.225635	2.32346e-51				1stExon		3'UTR		N_Shore	Island	S_Shore		MAFB
948	Bone marrow	9	138669577	138672537	5	-0.225982	1.99802e-49								N_Shore	Island
949	Bone marrow	6	33507999	33508521	5	-0.226052	4.29756e-41					Body						S_Shelf	SYNGAP1
950	Bone marrow	14	94307083	94308424	5	-0.226256	5.98244e-37	TSS1500							N_Shore	Island			GSC
951	Bone marrow	7	149778855	149779006	6	-0.226317	1.59025e-30		TSS200	5'UTR	1stExon								GIMAP8
952	Bone marrow	6	41277098	41277896	4	-0.226505	4.9806e-46	TSS1500	TSS200										TREML2
953	Bone marrow	11	63412471	63412666	4	-0.226585	2.68093e-25		TSS200	5'UTR	1stExon	Body							MARK2
954	Bone marrow	16	86461992	86462081	3	-0.226815	6.13119e-21	TSS1500									S_Shore		SLC7A5
955	Bone marrow	7	2614378	2614748	4	-0.226869	5.85402e-65					Body						S_Shelf	IQCE
956	Bone marrow	2	25351948	25353268	4	-0.227225	1.13724e-43					Body			N_Shore	Island			DNMT3A
957	Bone marrow	6	30732374	30732499	6	-0.227746	1.86193e-105					Body							DHX16
958	Bone marrow	2	70986026	70987698	5	-0.227802	6.48041e-53					Body			N_Shore		S_Shore		VAX2
959	Bone marrow	1	54334628	54334801	3	-0.227955	2.58918e-37					Body	3'UTR						C1orf83
960	Bone marrow	6	31798928	31798977	3	-0.228347	9.35534e-32	TSS1500	TSS200						N_Shore				C6orf25	LY6G6C
961	Bone marrow	4	154930730	154930969	7	-0.229318	5.0368e-81	TSS1500							N_Shore				SFRP2
962	Bone marrow	5	72629362	72629689	3	-0.22935	2.9554e-15								N_Shore
963	Bone marrow	17	75425104	75425507	3	-0.229522	2.19846e-30					Body			N_Shore				CBX4
964	Bone marrow	5	132189026	132189766	3	-0.22959	4.71432e-24			5'UTR	1stExon					Island	S_Shore		SHROOM1
965	Bone marrow	22	36305887	36306009	3	-0.229644	7.24787e-26		TSS200	5'UTR	1stExon								LGALS2
966	Bone marrow	3	53675181	53675316	4	-0.229726	2.87105e-47					Body							CACNA1D
967	Bone marrow	19	36535236	36537016	6	-0.230028	8.22553e-34								N_Shore	Island	S_Shore
968	Bone marrow	19	60108600	60109202	4	-0.230528	5.68529e-22	TSS1500	TSS200										NCR1
969	Bone marrow	6	31627161	31627389	3	-0.230564	6.25476e-22					Body							NFKBIL1
970	Bone marrow	8	38950850	38951885	6	-0.231067	2.94417e-65			5'UTR	1stExon	Body				Island	S_Shore		HTRA4
971	Bone marrow	7	138982627	138983950	4	-0.231105	8.69513e-29					Body							HIPK2
972	Bone marrow	5	92957750	92958237	4	-0.231154	9.79337e-29										S_Shore
973	Bone marrow	12	110329059	110334267	4	-0.231205	5.65919e-23			5'UTR							S_Shore	S_Shelf	SH2B3
974	Bone marrow	11	2876628	2876785	6	-0.231664	1.94034e-37	TSS1500				Body		N_Shelf					SLC22A18AS	SLC22A18
975	Bone marrow	1	92725243	92725625	4	-0.231677	3.63095e-34	TSS1500									S_Shore		GFI1
976	Bone marrow	6	44636743	44636936	4	-0.23209	8.68511e-15
977	Bone marrow	22	48865888	48866251	5	-0.232135	1.22468e-41	TSS1500	TSS200	5'UTR	1stExon								MLC1
978	Bone marrow	11	70639413	70639550	4	-0.232166	1.53527e-30								N_Shore
979	Bone marrow	22	45460298	45460708	4	-0.232175	4.8859e-27						3'UTR		N_Shore	Island			CERK
980	Bone marrow	5	96104590	96105189	3	-0.232267	2.65626e-38	TSS1500	TSS200		1stExon	Body							CAST
981	Bone marrow	1	54594441	54594596	3	-0.232584	5.91449e-25					Body			N_Shore	Island			SSBP3
982	Bone marrow	20	2999954	3000274	8	-0.232588	1.62757e-54	TSS1500	TSS200	5'UTR	1stExon				N_Shore	Island			OXT
983	Bone marrow	10	3128418	3128534	3	-0.232697	3.62895e-11					Body							PFKP
984	Bone marrow	9	139476296	139476651	3	-0.232795	1.18992e-11					Body				Island			PNPLA7
985	Bone marrow	12	122198778	122199259	3	-0.233086	9.18581e-60							N_Shelf	N_Shore
986	Bone marrow	7	154627964	154628294	3	-0.233341	4.33989e-18
987	Bone marrow	17	56887301	56888626	6	-0.233982	4.81184e-44	TSS1500	TSS200	5'UTR	1stExon					Island			TBX4
988	Bone marrow	1	32180719	32182454	3	-0.234166	9.56319e-17							N_Shelf	N_Shore
989	Bone marrow	5	75736821	75739085	3	-0.234233	6.55987e-21					Body					S_Shore	S_Shelf	IQGAP2
990	Bone marrow	16	84205764	84208023	7	-0.234402	5.27995e-49			5'UTR		Body				Island	S_Shore		KIAA0182
991	Bone marrow	6	29962610	29962778	3	-0.234509	4.17759e-21	TSS1500							N_Shore				HLA-H
992	Bone marrow	3	72232014	72232204	3	-0.234796	1.75252e-19
993	Bone marrow	6	30405153	30405368	7	-0.235044	7.7879e-139					Body						S_Shelf	TRIM39
994	Bone marrow	10	8137695	8138334	3	-0.235188	2.12726e-22					Body				Island			GATA3
995	Bone marrow	17	39701004	39701215	4	-0.23529	1.06501e-44		TSS200	5'UTR	1stExon								SLC4A1
996	Bone marrow	7	42234072	42234272	3	-0.235625	1.00489e-14			5'UTR						Island			GLI3
997	Bone marrow	1	163592893	163593629	4	-0.235704	1.0251e-35	TSS1500								Island	S_Shore		LMX1A
998	Bone marrow	15	72210951	72212145	5	-0.235941	3.84091e-25			5'UTR					N_Shore	Island			ISLR2
999	Bone marrow	7	149174069	149174110	3	-0.236125	3.29254e-55					Body							ZNF862
1000	Bone marrow	12	123516673	123516943	4	-0.236481	1.8827e-30					Body				Island	S_Shore		NCOR2
1001	Bone marrow	4	183298824	183298998	5	-0.236636	1.65549e-47					Body			N_Shore				MGC45800
1002	Bone marrow	19	60241534	60241613	4	-0.236794	1.35935e-34		TSS200										GP6
1003	Bone marrow	17	945254	948362	3	-0.236983	1.78214e-42					Body							ABR
1004	Bone marrow	17	6974853	6977558	3	-0.237561	6.30762e-28
1005	Bone marrow	7	1079540	1079763	4	-0.237821	2.58481e-26					Body							C7orf50
1006	Bone marrow	12	113591598	113593887	7	-0.237843	2.49801e-30						3'UTR		N_Shore	Island	S_Shore		TBX3
1007	Bone marrow	3	24512281	24512313	3	-0.238271	6.21288e-21	TSS1500								Island			THRB
1008	Bone marrow	4	15574114	15574482	4	-0.238387	8.10185e-29	TSS1500	TSS200										FGFBP2
1009	Bone marrow	19	8473538	8474808	3	-0.238444	8.43912e-50	TSS1500	TSS200					N_Shelf	N_Shore				PRAM1
1010	Bone marrow	17	8846466	8846591	3	-0.238698	1.81177e-16								N_Shore
1011	Bone marrow	4	8244023	8244253	3	-0.239481	2.3949e-21
1012	Bone marrow	11	69611679	69611776	3	-0.240219	6.73668e-28					Body				Island			ANO1
1013	Bone marrow	7	26159491	26160330	5	-0.240474	2.55159e-30					Body					S_Shore		NFE2L3
1014	Bone marrow	16	84039881	84040350	3	-0.240705	5.17588e-27
1015	Bone marrow	7	1825442	1825698	3	-0.24074	2.79262e-38					Body							MAD1L1
1016	Bone marrow	12	48731325	48733674	3	-0.241037	7.76089e-27							N_Shelf
1017	Bone marrow	11	46323219	46323460	6	-0.241518	4.46142e-68	TSS1500	TSS200			Body			N_Shore	Island			DGKZ
1018	Bone marrow	1	27560041	27560282	3	-0.241528	5.02724e-50					Body				Island			MAP3K6
1019	Bone marrow	6	31799333	31799421	5	-0.241935	2.17471e-70					Body			N_Shore	Island			C6orf25
1020	Bone marrow	7	96492980	96493502	5	-0.242454	1.98366e-30	TSS1500									S_Shore		DLX5
1021	Bone marrow	10	119580091	119580598	4	-0.242583	1.48485e-25
1022	Bone marrow	11	64737657	64738172	6	-0.242747	1.80183e-80	TSS1500	TSS200		1stExon								SLC22A20
1023	Bone marrow	21	26864674	26866457	3	-0.24297	3.52413e-22					Body		N_Shelf	N_Shore				CYYR1
1024	Bone marrow	20	3013343	3013559	6	-0.243028	3.2131e-73		TSS200	5'UTR	1stExon						S_Shore		AVP
1025	Bone marrow	11	68973736	68973838	3	-0.243159	2.64275e-12
1026	Bone marrow	7	929108	929859	3	-0.243247	1.7228e-29					Body		N_Shelf					ADAP1
1027	Bone marrow	7	55192237	55192404	4	-0.243321	6.03499e-27					Body							EGFR
1028	Bone marrow	15	72214287	72214552	3	-0.243376	1.33557e-19					Body	3'UTR			Island			ISLR2
1029	Bone marrow	9	132758752	132759005	3	-0.243697	8.26519e-37				1stExon								QRFP
1030	Bone marrow	4	710144	710870	4	-0.243736	3.55995e-29			5'UTR				N_Shelf				S_Shelf	PCGF3
1031	Bone marrow	1	215378605	215380322	6	-0.243766	7.70437e-25	TSS1500									S_Shore		ESRRG
1032	Bone marrow	10	80184681	80186899	3	-0.244579	5.80626e-22
1033	Bone marrow	19	10311323	10311472	3	-0.245006	2.98273e-30		TSS200	5'UTR	1stExon								ICAM3
1034	Bone marrow	11	5204162	5205142	4	-0.245578	5.40429e-47	TSS1500	TSS200		1stExon	Body							HBB
1035	Bone marrow	7	73055121	73055200	4	-0.245725	8.94099e-21
1036	Bone marrow	16	53169065	53169223	3	-0.245824	1.02287e-16
1037	Bone marrow	9	129580762	129581680	3	-0.245839	9.58189e-23	TSS1500	TSS200	5'UTR	1stExon								SH2D3C
1038	Bone marrow	11	118404968	118405547	3	-0.246063	1.02731e-24		TSS200	5'UTR	1stExon	Body			N_Shore				SLC37A4
1039	Bone marrow	6	41502134	41502743	3	-0.24667	5.32153e-16								N_Shore
1040	Bone marrow	1	8194505	8194864	5	-0.247725	5.07793e-33								N_Shore	Island	S_Shore
1041	Bone marrow	6	133603342	133603507	8	-0.248147	3.42864e-71	TSS1500							N_Shore				EYA4
1042	Bone marrow	6	30276752	30277099	4	-0.248372	8.74293e-49			5'UTR									TRIM26
1043	Bone marrow	14	60192664	60193158	3	-0.248585	4.42735e-31								N_Shore
1044	Bone marrow	4	57217745	57218583	3	-0.248703	1.72077e-25	TSS1500		5'UTR		Body					S_Shore		HOPX
1045	Bone marrow	17	4776121	4776407	4	-0.248724	6.15809e-25	TSS1500	TSS200	5'UTR	1stExon								GP1BA
1046	Bone marrow	11	59580569	59580737	6	-0.248854	3.02345e-66		TSS200	5'UTR	1stExon								MS4A3
1047	Bone marrow	2	241210758	241211257	4	-0.248987	5.64771e-44								N_Shore	Island
1048	Bone marrow	10	1444265	1444387	3	-0.249101	1.59204e-13					Body							ADARB2
1049	Bone marrow	5	43053108	43053442	3	-0.249176	3.60317e-22								N_Shore
1050	Bone marrow	12	123442386	123442603	3	-0.249506	8.5127e-34					Body						S_Shelf	NCOR2
1051	Bone marrow	19	810330	810554	5	-0.24957	8.88849e-45	TSS1500	TSS200						N_Shore				CFD
1052	Bone marrow	5	1608791	1608887	3	-0.24962	4.21956e-21											S_Shelf
1053	Bone marrow	8	10486273	10486506	3	-0.249758	9.93886e-35
1054	Bone marrow	19	5789729	5789735	3	-0.25021	2.30046e-26			5'UTR	1stExon								FUT6
1055	Bone marrow	15	31147645	31148193	3	-0.250391	7.57517e-21	TSS1500											FMN1
1056	Bone marrow	6	31799177	31799231	3	-0.250487	2.12512e-29				1stExon	Body			N_Shore				C6orf25
1057	Bone marrow	4	154931047	154931356	5	-0.250509	6.35703e-62	TSS1500							N_Shore				SFRP2
1058	Bone marrow	2	161985420	161987932	4	-0.250665	1.18387e-26					Body			N_Shore		S_Shore		TBR1
1059	Bone marrow	8	142261750	142261900	3	-0.250801	1.13311e-17					Body							DENND3
1060	Bone marrow	20	54420200	54420483	4	-0.250861	8.07659e-21	TSS1500	TSS200										CASS4
1061	Bone marrow	19	41091186	41092277	5	-0.250882	3.68344e-68	TSS1500	TSS200										TYROBP
1062	Bone marrow	1	6008862	6009239	4	-0.251194	1.08443e-31		TSS200	5'UTR	1stExon					Island	S_Shore		KCNAB2
1063	Bone marrow	17	37718306	37719072	3	-0.251438	5.13286e-33						3'UTR			Island	S_Shore		STAT3
1064	Bone marrow	21	33695242	33696497	3	-0.251956	1.87343e-22	TSS1500						N_Shelf	N_Shore				IFNGR2
1065	Bone marrow	5	39255002	39255455	3	-0.252146	2.29008e-19		TSS200	5'UTR	1stExon								FYB
1066	Bone marrow	7	5490162	5491601	4	-0.2523	2.18223e-76					Body		N_Shelf	N_Shore				FBXL18
1067	Bone marrow	16	87572024	87572356	4	-0.2525	5.54386e-43	TSS1500											CBFA2T3
1068	Bone marrow	16	85104132	85105045	9	-0.252587	2.26245e-35					Body	3'UTR		N_Shore	Island	S_Shore		FOXF1
1069	Bone marrow	12	2604411	2604852	5	-0.252959	1.80335e-55					Body							CACNA1C
1070	Bone marrow	17	73640216	73640271	3	-0.253322	4.03466e-30		TSS200			Body					S_Shore		TMC8	TMC6
1071	Bone marrow	5	140851340	140852518	5	-0.253347	1.45173e-37				1stExon	Body				Island			PCDHGA4	PCDHGC3	PCDHGA12	PCDHGA11	PCDHGA9	PCDHGA1	PCDHGB1	PCDHGC5	PCDHGB6	PCDHGB3	PCDHGB7	PCDHGA6	PCDHGA8	PCDHGA10	PCDHGA5	PCDHGB4	PCDHGC4	PCDHGA3	PCDHGA2	PCDHGA7	PCDHGB2	PCDHGB5
1072	Bone marrow	10	94440846	94442216	8	-0.25388	6.44388e-48					Body			N_Shore	Island			HHEX
1073	Bone marrow	1	17507130	17507303	4	-0.254145	2.04719e-47		TSS200	5'UTR	1stExon								PADI4
1074	Bone marrow	16	31395314	31395739	3	-0.254363	8.47757e-17					Body				Island			TGFB1I1
1075	Bone marrow	17	1495631	1496034	5	-0.254511	6.65354e-36	TSS1500	TSS200	5'UTR	1stExon	Body					S_Shore		SCARF1
1076	Bone marrow	11	47369663	47372685	3	-0.254621	1.4785e-47							N_Shelf	N_Shore
1077	Bone marrow	19	44517990	44518517	3	-0.25508	3.52399e-31			5'UTR	1stExon	Body							GMFG
1078	Bone marrow	3	172658560	172658710	3	-0.255685	6.85459e-13					Body			N_Shore				TNIK
1079	Bone marrow	6	32873292	32873380	4	-0.255915	6.23348e-46
1080	Bone marrow	1	44960138	44961613	5	-0.256357	1.166e-31					Body		N_Shelf	N_Shore				C1orf228
1081	Bone marrow	15	41300598	41300855	3	-0.257312	6.14463e-28	TSS1500	TSS200	5'UTR	1stExon								EPB42
1082	Bone marrow	2	156894558	156894912	4	-0.257522	8.95315e-35					Body				Island	S_Shore		NR4A2
1083	Bone marrow	4	39874876	39875171	3	-0.257729	1.08727e-20		TSS200	5'UTR	1stExon								RHOH
1084	Bone marrow	1	3089093	3090003	4	-0.257758	1.03683e-49					Body		N_Shelf					PRDM16
1085	Bone marrow	4	54669401	54669643	3	-0.2582	1.86308e-21								N_Shore
1086	Bone marrow	1	206151565	206152078	4	-0.258286	7.05307e-25	TSS1500									S_Shore		CD34
1087	Bone marrow	17	73632871	73633159	3	-0.25831	4.07363e-20					Body							TMC6
1088	Bone marrow	2	239967522	239967792	4	-0.25844	3.98878e-18			5'UTR									HDAC4
1089	Bone marrow	17	67631777	67632006	3	-0.258592	6.50653e-12					Body				Island			SOX9
1090	Bone marrow	2	45011621	45013008	6	-0.258626	5.34948e-31								N_Shore
1091	Bone marrow	6	32223994	32224084	3	-0.258986	1.11649e-24								N_Shore
1092	Bone marrow	19	778776	778843	3	-0.259348	4.00146e-34		TSS200	5'UTR	1stExon								AZU1
1093	Bone marrow	7	1061942	1062192	4	-0.259353	1.01872e-46	TSS1500				Body			N_Shore				C7orf50	GPR146
1094	Bone marrow	2	238264500	238264800	3	-0.259589	1.25523e-24	TSS1500				Body			N_Shore	Island			LRRFIP1
1095	Bone marrow	8	141382074	141382161	3	-0.259701	7.15741e-30					Body							TRAPPC9
1096	Bone marrow	10	672693	672871	3	-0.260698	5.14634e-35					Body		N_Shelf					DIP2C
1097	Bone marrow	19	59567176	59568476	4	-0.260978	2.726e-41			5'UTR	1stExon	Body							LAIR1
1098	Bone marrow	8	97231607	97235212	4	-0.261682	5.81846e-29					Body		N_Shelf					GDF6
1099	Bone marrow	14	20429135	20429783	3	-0.262043	1.99147e-41	TSS1500		5'UTR		Body							RNASE3
1100	Bone marrow	2	175207529	175207623	3	-0.262927	2.31836e-18		TSS200	5'UTR	1stExon								WIPF1
1101	Bone marrow	1	154478425	154478475	3	-0.263606	3.2327e-33		TSS200					N_Shelf					BGLAP
1102	Bone marrow	12	115964716	115967389	3	-0.263881	5.05307e-19					Body		N_Shelf	N_Shore				TESC
1103	Bone marrow	17	77035031	77037181	4	-0.264029	3.44643e-83					Body		N_Shelf		Island	S_Shore		BAHCC1
1104	Bone marrow	2	6827969	6828082	3	-0.264033	1.63755e-26
1105	Bone marrow	6	41118294	41118632	3	-0.264248	2.04246e-51		TSS200	5'UTR	1stExon								TSPO2
1106	Bone marrow	6	1331141	1333158	3	-0.264309	9.28974e-24								N_Shore		S_Shore
1107	Bone marrow	16	83900782	83901151	3	-0.265015	3.51914e-19
1108	Bone marrow	10	88286344	88286585	3	-0.26554	5.29808e-34									Island
1109	Bone marrow	1	36720900	36721568	4	-0.266227	9.68064e-44	TSS1500	TSS200	5'UTR									CSF3R
1110	Bone marrow	8	38529022	38530839	3	-0.266964	1.27458e-13
1111	Bone marrow	3	50350628	50352840	11	-0.267138	1.21741e-75	TSS1500	TSS200	5'UTR	1stExon	Body			N_Shore	Island	S_Shore		RASSF1
1112	Bone marrow	19	3087430	3087710	3	-0.267557	3.60193e-36			5'UTR	1stExon	Body							GNA15
1113	Bone marrow	16	11234554	11238435	4	-0.267708	3.61711e-43									Island	S_Shore	S_Shelf
1114	Bone marrow	15	74418017	74418949	3	-0.268253	1.10054e-24					Body			N_Shore	Island			ISL2
1115	Bone marrow	1	215376593	215377195	4	-0.268815	8.14589e-24			5'UTR					N_Shore				ESRRG
1116	Bone marrow	6	108252113	108252351	5	-0.269346	1.31895e-34		TSS200	5'UTR	1stExon								SCML4
1117	Bone marrow	6	32402448	32403215	6	-0.27017	2.41705e-66					Body							C6orf10
1118	Bone marrow	1	200439401	200439535	4	-0.270835	3.54368e-35		TSS200	5'UTR	1stExon	Body							LGR6
1119	Bone marrow	8	144479605	144479963	3	-0.271723	9.3795e-49					Body							TOP1MT
1120	Bone marrow	5	92936910	92939841	4	-0.27174	3.07731e-21					Body		N_Shelf	N_Shore				FLJ42709
1121	Bone marrow	5	131424103	131424152	3	-0.272373	1.60862e-76		TSS200										IL3
1122	Bone marrow	2	25327285	25327831	3	-0.272607	4.26208e-27					Body			N_Shore				DNMT3A
1123	Bone marrow	19	5025224	5025758	4	-0.272637	4.49786e-64					Body			N_Shore	Island			KDM4B
1124	Bone marrow	2	156892383	156892860	6	-0.273623	2.44683e-88					Body			N_Shore	Island			NR4A2
1125	Bone marrow	17	74398337	74398507	3	-0.273751	4.40286e-31					Body							TIMP2
1126	Bone marrow	5	76283887	76284505	3	-0.274234	4.20827e-52	TSS1500	TSS200	5'UTR	1stExon				N_Shore				CRHBP
1127	Bone marrow	11	404951	405111	4	-0.274528	2.24882e-21		TSS200	5'UTR	1stExon				N_Shore				SIGIRR
1128	Bone marrow	5	139059472	139061320	5	-0.274562	2.69643e-51								N_Shore	Island
1129	Bone marrow	19	803114	803311	3	-0.275228	1.96329e-55		TSS200	5'UTR	1stExon				N_Shore				ELANE
1130	Bone marrow	10	134071845	134072208	3	-0.275545	9.35413e-29					Body	3'UTR					S_Shelf	PWWP2B
1131	Bone marrow	1	2221785	2222026	3	-0.276316	6.36135e-19					Body			N_Shore				SKI
1132	Bone marrow	12	113616172	113618046	11	-0.276564	6.93364e-41							N_Shelf			S_Shore
1133	Bone marrow	7	2119151	2119347	3	-0.276697	2.47989e-44					Body		N_Shelf	N_Shore				MAD1L1
1134	Bone marrow	6	28601580	28601643	4	-0.276761	1.4765e-22		TSS200										GPX5
1135	Bone marrow	3	46423583	46423675	3	-0.277022	2.25847e-25	TSS1500	TSS200										CCRL2
1136	Bone marrow	6	31690319	31691210	3	-0.277485	1.12711e-46	TSS1500	TSS200	5'UTR		Body							AIF1
1137	Bone marrow	7	5503463	5503562	3	-0.277557	5.15595e-48	TSS1500				Body		N_Shelf					MIR589	FBXL18
1138	Bone marrow	19	40478420	40479033	5	-0.278006	9.8112e-39					Body				Island	S_Shore		MAG
1139	Bone marrow	1	48222335	48222805	5	-0.278049	2.92321e-35								N_Shore	Island	S_Shore
1140	Bone marrow	15	94712992	94714879	6	-0.278162	1.2188e-50										S_Shore	S_Shelf
1141	Bone marrow	5	149867654	149867690	3	-0.278475	2.07555e-32	TSS1500	TSS200										NDST1
1142	Bone marrow	11	66933522	66933679	4	-0.278763	2.783e-46					Body				Island			TBC1D10C
1143	Bone marrow	9	139046561	139047467	3	-0.279409	5.66833e-34	TSS1500		5'UTR	1stExon	Body					S_Shore		C9orf139	FUT7
1144	Bone marrow	6	43004372	43004396	3	-0.279552	1.09492e-24	TSS1500							N_Shore				CNPY3
1145	Bone marrow	2	113310814	113311125	4	-0.280429	9.32496e-25	TSS1500	TSS200	5'UTR	1stExon								IL1B
1146	Bone marrow	20	3641158	3641221	3	-0.280864	1.82603e-39
1147	Bone marrow	1	155053225	155053277	3	-0.28114	1.08782e-26	TSS1500	TSS200	5'UTR	1stExon	Body						S_Shelf	SH2D2A	NTRK1
1148	Bone marrow	2	118699050	118699149	3	-0.281143	5.81922e-33										S_Shore
1149	Bone marrow	7	5484918	5485444	3	-0.281393	7.44085e-32						3'UTR	N_Shelf					FBXL18
1150	Bone marrow	17	74361793	74361872	4	-0.281605	2.44061e-41						3'UTR		N_Shore				TIMP2
1151	Bone marrow	17	71153999	71154223	6	-0.281835	1.59996e-75	TSS1500	TSS200			Body							LOC100130933	RECQL5
1152	Bone marrow	16	48905267	48905396	3	-0.281931	1.31066e-41					Body							ADCY7
1153	Bone marrow	1	3797172	3797569	3	-0.282736	9.99965e-15					Body			N_Shore				C1orf174
1154	Bone marrow	6	163676921	163677038	3	-0.282818	1.51714e-20
1155	Bone marrow	17	3766088	3766178	4	-0.283156	3.73613e-54				1stExon	Body							P2RX1
1156	Bone marrow	16	87375808	87377719	4	-0.283287	9.46758e-33					Body			N_Shore	Island			FAM38A
1157	Bone marrow	8	41770852	41774311	9	-0.283335	7.13229e-123		TSS200	5'UTR	1stExon	Body		N_Shelf	N_Shore	Island			ANK1
1158	Bone marrow	5	76046200	76046414	4	-0.283727	1.32058e-42	TSS1500							N_Shore				F2R
1159	Bone marrow	2	113647989	113648036	4	-0.283763	1.84048e-47		TSS200	5'UTR	1stExon	Body							PSD4	LOC440839
1160	Bone marrow	6	6845944	6846064	3	-0.284464	8.62888e-34
1161	Bone marrow	8	129041632	129042011	3	-0.284502	1.61499e-49	TSS1500	TSS200			Body							MIR1205	PVT1
1162	Bone marrow	12	51361626	51361749	3	-0.285004	5.30325e-25	TSS1500											KRT1
1163	Bone marrow	12	123474554	123474606	3	-0.285424	2.48197e-48					Body		N_Shelf					NCOR2
1164	Bone marrow	7	5224883	5225011	3	-0.285562	8.02018e-31					Body							WIPI2
1165	Bone marrow	17	44024454	44024491	4	-0.285596	2.13931e-23	TSS1500	TSS200			Body	3'UTR			Island			HOXB5	LOC404266
1166	Bone marrow	19	36537329	36538207	3	-0.285642	2.89003e-19								N_Shore		S_Shore
1167	Bone marrow	12	45053932	45054195	4	-0.286135	6.06926e-31	TSS1500									S_Shore		SLC38A2
1168	Bone marrow	17	3766793	3767267	3	-0.286326	2.12743e-36	TSS1500	TSS200										P2RX1
1169	Bone marrow	13	112700111	112700369	4	-0.286628	3.01682e-36					Body		N_Shelf				S_Shelf	MCF2L
1170	Bone marrow	11	126087157	126087452	4	-0.286998	3.13937e-26					Body							KIRREL3
1171	Bone marrow	17	70220621	70221095	3	-0.287098	6.29551e-43	TSS1500		5'UTR	1stExon	Body							CD300LF	RAB37
1172	Bone marrow	11	111540135	111540385	3	-0.287174	3.10836e-46	TSS1500	TSS200										IL18
1173	Bone marrow	10	134890081	134890240	4	-0.287579	6.61128e-23									Island	S_Shore
1174	Bone marrow	16	3567244	3567547	4	-0.288226	5.91558e-40		TSS200	5'UTR	1stExon								NLRC3
1175	Bone marrow	16	4654081	4654444	3	-0.288488	1.95918e-41					Body							MGRN1
1176	Bone marrow	19	10819952	10819970	3	-0.288545	6.97489e-29		TSS200										C19orf38
1177	Bone marrow	3	10309760	10310375	3	-0.288573	2.77043e-47	TSS1500	TSS200			Body							GHRLOS	GHRL
1178	Bone marrow	12	56299725	56299912	8	-0.288601	1.21531e-63	TSS1500	TSS200							Island			SLC26A10
1179	Bone marrow	8	59221139	59221214	3	-0.289007	3.62071e-20			5'UTR						Island			FAM110B
1180	Bone marrow	12	113589247	113589902	6	-0.28906	9.32666e-40									Island
1181	Bone marrow	19	632420	632815	3	-0.289378	3.41271e-39					Body	3'UTR			Island	S_Shore		FSTL3
1182	Bone marrow	2	101974587	101974665	3	-0.289646	4.13743e-35		TSS200										IL1R2
1183	Bone marrow	11	68821909	68822445	4	-0.289789	1.53098e-31
1184	Bone marrow	19	13076151	13077355	6	-0.290373	1.02078e-55	TSS1500				Body	3'UTR		N_Shore	Island	S_Shore		LYL1	TRMT1
1185	Bone marrow	15	94705180	94711015	19	-0.291244	2.61028e-149							N_Shelf	N_Shore	Island	S_Shore
1186	Bone marrow	6	31788091	31788207	3	-0.291317	2.81213e-37					Body							LY6G6E
1187	Bone marrow	2	10605413	10605768	5	-0.291764	3.66465e-63
1188	Bone marrow	13	50537954	50538363	5	-0.292708	1.53318e-57		TSS200			Body							GUCY1B2
1189	Bone marrow	2	63132999	63133601	4	-0.292838	1.07255e-48			5'UTR					N_Shore				OTX1
1190	Bone marrow	17	44019646	44022586	4	-0.292922	6.43142e-25	TSS1500						N_Shelf	N_Shore				LOC404266
1191	Bone marrow	5	421804	422088	3	-0.293006	4.98488e-20					Body			N_Shore				AHRR
1192	Bone marrow	17	59451650	59451685	3	-0.293743	6.05908e-21			5'UTR	1stExon								ICAM2
1193	Bone marrow	17	8711679	8711839	4	-0.29425	6.19561e-45		TSS200	5'UTR	1stExon								PIK3R6
1194	Bone marrow	10	133895504	133896227	6	-0.294345	5.85314e-70					Body						S_Shelf	STK32C
1195	Bone marrow	17	76369974	76370037	3	-0.294656	6.95914e-18					Body							RPTOR
1196	Bone marrow	17	76743480	76743673	5	-0.294665	1.51637e-112					Body		N_Shelf					AATK
1197	Bone marrow	17	78138464	78138611	4	-0.295046	2.21813e-30					Body			N_Shore				FOXK2
1198	Bone marrow	11	63730738	63731436	4	-0.29558	1.72798e-38			5'UTR	1stExon	Body			N_Shore	Island			FERMT3
1199	Bone marrow	1	119329161	119329541	3	-0.295607	2.91161e-18			5'UTR					N_Shore		S_Shore		TBX15
1200	Bone marrow	5	1160098	1160192	3	-0.295624	6.18651e-56					Body			N_Shore				SLC12A7
1201	Bone marrow	12	113588343	113588843	4	-0.29563	2.61065e-22								N_Shore	Island
1202	Bone marrow	18	72243558	72243716	3	-0.296256	1.65051e-64					Body				Island			ZNF516
1203	Bone marrow	10	11248345	11251028	3	-0.296492	4.76373e-19					Body					S_Shore	S_Shelf	CUGBP2
1204	Bone marrow	14	37795401	37795501	4	-0.29661	1.217e-18		TSS200								S_Shore		CLEC14A
1205	Bone marrow	6	136956781	136957249	3	-0.296691	1.96079e-17					Body							MAP3K5
1206	Bone marrow	5	179163315	179163715	3	-0.296721	1.10683e-26	TSS1500				Body			N_Shore				MGAT4B
1207	Bone marrow	4	174665838	174665901	3	-0.298407	8.68075e-27								N_Shore
1208	Bone marrow	11	960389	961527	3	-0.299264	9.32128e-32					Body		N_Shelf					AP2A2
1209	Bone marrow	1	7764309	7764993	5	-0.299599	4.86594e-49								N_Shore
1210	Bone marrow	10	134085198	134086489	3	-0.299652	8.36534e-27
1211	Bone marrow	17	44022682	44022811	5	-0.300048	6.53282e-46		TSS200						N_Shore				LOC404266
1212	Bone marrow	6	170373184	170373360	3	-0.300196	1.71726e-39										S_Shore
1213	Bone marrow	16	28903344	28903522	4	-0.30027	1.91462e-49	TSS1500	TSS200				3'UTR						SPNS1	LAT
1214	Bone marrow	10	134942094	134943185	3	-0.30068	7.37028e-33						3'UTR				S_Shore	S_Shelf	TUBGCP2
1215	Bone marrow	11	2279659	2280514	9	-0.300693	7.87462e-93	TSS1500	TSS200	5'UTR	1stExon	Body							C11orf21	TSPAN32
1216	Bone marrow	12	52016339	52016544	3	-0.302647	2.14206e-34	TSS1500											SP7
1217	Bone marrow	20	44612564	44612761	5	-0.302703	3.27297e-52		TSS200		1stExon								C20orf123
1218	Bone marrow	1	9979424	9979440	3	-0.302798	1.23669e-22	TSS1500							N_Shore				RBP7
1219	Bone marrow	12	113610002	113614184	6	-0.303199	5.50336e-36								N_Shore		S_Shore
1220	Bone marrow	22	25205499	25206075	7	-0.303407	2.30147e-50	TSS1500	TSS200	5'UTR	1stExon	Body		N_Shelf					HPS4
1221	Bone marrow	8	10624088	10624292	4	-0.303655	4.25993e-44					Body				Island			SOX7
1222	Bone marrow	7	27168253	27170071	4	-0.303702	3.01166e-29					Body	3'UTR		N_Shore		S_Shore		HOXA9
1223	Bone marrow	7	142097541	142102649	4	-0.303937	1.5715e-44
1224	Bone marrow	1	159395191	159395344	3	-0.304008	1.16446e-37	TSS1500					3'UTR		N_Shore				USP21	UFC1
1225	Bone marrow	1	219120527	219121238	5	-0.304285	6.42862e-27					Body			N_Shore	Island			HLX
1226	Bone marrow	10	133999174	133999356	3	-0.304411	6.53884e-52	TSS1500				Body						S_Shelf	LRRC27
1227	Bone marrow	1	1385808	1386023	4	-0.304872	1.33309e-47					Body			N_Shore	Island			ATAD3C
1228	Bone marrow	6	158990947	158991094	5	-0.304981	5.37911e-32		TSS200	5'UTR	1stExon								SYTL3
1229	Bone marrow	17	52888141	52888388	3	-0.305494	1.01314e-37					Body							MSI2
1230	Bone marrow	3	124123468	124123719	3	-0.306692	1.26203e-27					Body				Island			SEMA5B
1231	Bone marrow	6	157986597	157986888	3	-0.306779	7.5027e-60					Body							ZDHHC14
1232	Bone marrow	1	200396967	200397807	5	-0.307277	5.75014e-54	TSS1500											PTPN7
1233	Bone marrow	4	15695121	15695183	3	-0.307475	1.02166e-34	TSS1500									S_Shore		PROM1
1234	Bone marrow	20	58064349	58064433	3	-0.307729	6.8803e-24		TSS200	5'UTR	1stExon								C20orf197
1235	Bone marrow	6	10637921	10638021	3	-0.307769	5.49559e-12					Body							GCNT2
1236	Bone marrow	10	130722258	130722383	3	-0.308372	1.45527e-31
1237	Bone marrow	6	170374558	170374760	3	-0.309036	4.35882e-30										S_Shore	S_Shelf
1238	Bone marrow	20	30815889	30816535	3	-0.309194	2.46013e-39			5'UTR							S_Shore		DNMT3B
1239	Bone marrow	10	90601584	90601835	3	-0.309229	1.48436e-30		TSS200	5'UTR	1stExon								ANKRD22
1240	Bone marrow	2	71531971	71533349	3	-0.309571	4.07208e-21	TSS1500						N_Shelf	N_Shore				DYSF
1241	Bone marrow	11	66810405	66812209	3	-0.310216	7.06597e-36	TSS1500					3'UTR		N_Shore		S_Shore		ADRBK1	ANKRD13D
1242	Bone marrow	6	31196322	31196413	3	-0.310222	2.02631e-44	TSS1500	TSS200	5'UTR									CDSN	PSORS1C1
1243	Bone marrow	1	3090119	3090816	4	-0.31038	5.20159e-33					Body		N_Shelf	N_Shore				PRDM16
1244	Bone marrow	6	157851779	157852168	6	-0.310531	5.35496e-82					Body							ZDHHC14
1245	Bone marrow	11	405430	405457	3	-0.310665	1.88603e-40	TSS1500		5'UTR					N_Shore				SIGIRR
1246	Bone marrow	12	6930735	6931977	3	-0.310814	5.06736e-34			5'UTR	1stExon	Body							PTPN6
1247	Bone marrow	6	33980643	33980839	3	-0.311609	1.06573e-31
1248	Bone marrow	1	54292702	54293038	3	-0.311795	7.37101e-45	TSS1500				Body					S_Shore		C1orf83	TMEM59
1249	Bone marrow	15	34956957	34959566	8	-0.311964	1.03242e-78					Body		N_Shelf	N_Shore				LOC145845
1250	Bone marrow	11	2876339	2876384	3	-0.312336	6.28427e-41	TSS1500				Body		N_Shelf					SLC22A18AS	SLC22A18
1251	Bone marrow	8	21827005	21827204	3	-0.31355	1.23493e-43		TSS200		1stExon						S_Shore		DOK2
1252	Bone marrow	6	137853282	137854428	3	-0.313636	1.53984e-27							N_Shelf	N_Shore		S_Shore
1253	Bone marrow	8	22493138	22494067	3	-0.314432	6.58163e-20	TSS1500	TSS200	5'UTR	1stExon	Body					S_Shore		PDLIM2
1254	Bone marrow	6	112221810	112221902	3	-0.314725	1.04296e-26			5'UTR									FYN
1255	Bone marrow	1	1108020	1108254	3	-0.314857	3.35651e-29					Body						S_Shelf	TTLL10
1256	Bone marrow	1	245645754	245646697	4	-0.315881	6.0263e-32	TSS1500	TSS200	5'UTR									NLRP3
1257	Bone marrow	5	148788649	148788914	3	-0.316013	1.48321e-39	TSS1500	TSS200			Body							MIR143	LOC728264	MIR145
1258	Bone marrow	19	6432945	6433011	3	-0.316233	2.14259e-25	TSS1500	TSS200										DENND1C
1259	Bone marrow	1	67545484	67545574	3	-0.316278	1.54785e-33		TSS200						N_Shore				IL12RB2
1260	Bone marrow	3	65317883	65318011	3	-0.316368	2.67153e-24					Body				Island	S_Shore		MAGI1
1261	Bone marrow	3	197851391	197854651	4	-0.316973	1.03491e-42			5'UTR							S_Shore	S_Shelf	LRRC33
1262	Bone marrow	22	36292515	36292764	3	-0.31703	1.56997e-28					Body				Island			CDC42EP1
1263	Bone marrow	12	47913891	47914201	3	-0.317802	1.14811e-28								N_Shore
1264	Bone marrow	17	1573227	1573325	3	-0.318249	1.30779e-16	TSS1500		5'UTR		Body			N_Shore				WDR81
1265	Bone marrow	10	70517356	70517436	3	-0.319213	7.41053e-16	TSS1500											SRGN
1266	Bone marrow	8	17251042	17251190	3	-0.319858	5.07705e-26					Body							MTMR7
1267	Bone marrow	16	56133786	56134975	6	-0.320054	1.6269e-81	TSS1500	TSS200	5'UTR	1stExon								GPR114
1268	Bone marrow	19	56696804	56697000	6	-0.320234	4.76847e-71	TSS1500	TSS200	5'UTR	1stExon								SIGLEC12
1269	Bone marrow	7	92297453	92298720	3	-0.320505	4.79373e-31					Body		N_Shelf	N_Shore				CDK6
1270	Bone marrow	2	239839550	239839596	3	-0.32144	2.10836e-15					Body							HDAC4
1271	Bone marrow	16	86596450	86596686	3	-0.32148	2.55639e-50					Body			N_Shore				BANP
1272	Bone marrow	11	65403846	65403864	3	-0.321581	2.26112e-36		TSS200	5'UTR	1stExon								CTSW
1273	Bone marrow	19	898712	898936	3	-0.322321	3.92161e-32					Body				Island			ARID3A
1274	Bone marrow	22	43451812	43451829	3	-0.322656	2.21152e-48			5'UTR									PRR5
1275	Bone marrow	1	158883494	158883748	4	-0.322709	6.36886e-27		TSS200	5'UTR	1stExon								SLAMF1
1276	Bone marrow	3	46369554	46370195	3	-0.323363	1.77373e-39	TSS1500	TSS200										CCR2
1277	Bone marrow	6	39390294	39390510	4	-0.323637	8.80033e-38	TSS1500	TSS200				3'UTR				S_Shore		KCNK17	KCNK16
1278	Bone marrow	11	117590130	117590491	3	-0.323754	1.09306e-29	TSS1500				Body							AMICA1
1279	Bone marrow	1	2048277	2048801	4	-0.324049	1.66509e-31			5'UTR		Body							PRKCZ
1280	Bone marrow	3	130262188	130262291	6	-0.324605	5.2317e-97		TSS200										GP9
1281	Bone marrow	22	28991949	28992972	4	-0.326486	1.35742e-47		TSS200	5'UTR	1stExon	Body							OSM
1282	Bone marrow	2	241211323	241211571	3	-0.32774	3.59051e-41									Island
1283	Bone marrow	16	85470026	85470170	3	-0.328209	3.0545e-30									Island
1284	Bone marrow	6	31662808	31662995	4	-0.328263	4.75033e-69		TSS200	5'UTR	1stExon	Body							LST1
1285	Bone marrow	4	89115232	89115966	4	-0.328312	1.36353e-35	TSS1500	TSS200	5'UTR	1stExon								SPP1
1286	Bone marrow	10	591759	591816	3	-0.328333	6.59144e-37					Body							DIP2C
1287	Bone marrow	3	156904664	156904839	5	-0.328517	2.00521e-45		TSS200	5'UTR	1stExon								PLCH1
1288	Bone marrow	6	33259113	33259490	3	-0.328876	6.4731e-24					Body							COL11A2
1289	Bone marrow	11	258923	258976	3	-0.329246	1.02402e-28
1290	Bone marrow	6	41276779	41276938	4	-0.329626	1.19771e-54		TSS200	5'UTR	1stExon								TREML2
1291	Bone marrow	4	183300188	183300453	3	-0.3299	4.80469e-29					Body			N_Shore	Island			MGC45800
1292	Bone marrow	13	112632083	112632180	3	-0.330092	4.3721e-16
1293	Bone marrow	7	23353890	23353921	3	-0.330294	6.0273e-35					Body							IGF2BP3
1294	Bone marrow	14	60191269	60192527	6	-0.330919	1.83759e-66							N_Shelf	N_Shore
1295	Bone marrow	17	78599774	78599813	3	-0.332062	6.51083e-20					Body		N_Shelf					B3GNTL1
1296	Bone marrow	19	52530972	52531971	4	-0.332806	3.74727e-47	TSS1500											GPR77
1297	Bone marrow	6	31662242	31662537	3	-0.33368	1.41236e-35	TSS1500		5'UTR	1stExon	Body							LST1
1298	Bone marrow	6	31634524	31636218	8	-0.334083	2.43883e-65						3'UTR						NFKBIL1
1299	Bone marrow	9	138673031	138673735	3	-0.334221	7.76762e-34								N_Shore	Island
1300	Bone marrow	16	87297262	87297471	3	-0.334299	6.04129e-36					Body		N_Shelf					RNF166
1301	Bone marrow	2	233633274	233635592	6	-0.334316	7.76735e-65		TSS200	5'UTR	1stExon	Body			N_Shore	Island	S_Shore	S_Shelf	INPP5D
1302	Bone marrow	1	159741594	159741864	3	-0.33464	8.3096e-52	TSS1500		5'UTR	1stExon								FCGR2A
1303	Bone marrow	5	57822113	57822924	3	-0.335106	5.66035e-25	TSS1500	TSS200										GAPT
1304	Bone marrow	14	105433736	105437568	4	-0.335121	1.25097e-49
1305	Bone marrow	1	219116554	219117365	5	-0.335343	9.67516e-63								N_Shore	Island
1306	Bone marrow	15	40480740	40481698	4	-0.335697	9.05896e-56	TSS1500	TSS200			Body							CAPN3
1307	Bone marrow	11	63029485	63030606	7	-0.336389	1.54891e-81	TSS1500	TSS200	5'UTR	1stExon	Body							LGALS12
1308	Bone marrow	10	123913871	123914075	3	-0.336769	2.92179e-20					Body					S_Shore		TACC2
1309	Bone marrow	6	2968597	2969022	5	-0.337759	4.79443e-38
1310	Bone marrow	17	72982788	72982903	4	-0.338	4.80843e-26		TSS200	5'UTR		Body							SEPT9
1311	Bone marrow	3	10309717	10309743	3	-0.338008	9.57313e-37		TSS200			Body							GHRLOS	GHRL
1312	Bone marrow	17	77952118	77952165	3	-0.338055	1.2313e-36					Body		N_Shelf					C17orf101
1313	Bone marrow	22	25343978	25344116	3	-0.338396	1.83481e-50		TSS200	5'UTR	1stExon								CRYBB1
1314	Bone marrow	3	184753869	184756588	7	-0.338791	2.15037e-61	TSS1500	TSS200	5'UTR	1stExon	Body							KLHL6
1315	Bone marrow	19	14646593	14646749	3	-0.339257	3.9958e-25		TSS200	5'UTR	1stExon								EMR3
1316	Bone marrow	3	152541217	152541527	3	-0.340323	1.97099e-43	TSS1500	TSS200	5'UTR	1stExon	Body							P2RY12	MED12L
1317	Bone marrow	1	210655203	210655695	3	-0.340369	7.26133e-36	TSS1500									S_Shore		TMEM206
1318	Bone marrow	17	2645999	2646610	10	-0.340934	9.13144e-101	TSS1500	TSS200	5'UTR	1stExon								RAP1GAP2
1319	Bone marrow	7	150718467	150718659	3	-0.34174	3.76906e-39					Body							WDR86
1320	Bone marrow	13	104589891	104590347	3	-0.341982	7.48371e-19
1321	Bone marrow	17	72380199	72380320	3	-0.343499	1.26644e-29		TSS200			Body					S_Shore	S_Shelf	MGAT5B
1322	Bone marrow	6	32515762	32516574	4	-0.343714	2.07396e-33				1stExon	Body							HLA-DRA
1323	Bone marrow	16	87294625	87294955	3	-0.343724	5.20433e-35					Body					S_Shore	S_Shelf	RNF166
1324	Bone marrow	15	38386972	38387785	7	-0.344324	3.87975e-70	TSS1500	TSS200	5'UTR	1stExon	Body							PLCB2
1325	Bone marrow	6	13536501	13536636	3	-0.344548	9.69972e-24					Body							GFOD1
1326	Bone marrow	5	1556595	1557991	4	-0.344559	5.39151e-45					Body							LPCAT1
1327	Bone marrow	11	124273158	124273225	3	-0.344673	3.73126e-25		TSS200										ROBO4
1328	Bone marrow	6	33148513	33149321	10	-0.344752	5.75877e-100				1stExon	Body							HLA-DPA1
1329	Bone marrow	4	186796701	186797077	3	-0.345932	1.09215e-19					Body			N_Shore	Island			SORBS2
1330	Bone marrow	5	37871441	37871646	4	-0.345985	9.57766e-36	TSS1500	TSS200	5'UTR					N_Shore				GDNF
1331	Bone marrow	3	122862435	122862481	3	-0.346299	2.02164e-28		TSS200	5'UTR	1stExon								HCLS1
1332	Bone marrow	16	28903545	28904034	9	-0.346421	4.985e-103	TSS1500	TSS200	5'UTR	1stExon	Body							LAT
1333	Bone marrow	7	2986681	2987062	3	-0.347141	9.78727e-47			5'UTR									CARD11
1334	Bone marrow	15	94702346	94702655	3	-0.347301	5.25124e-14								N_Shore
1335	Bone marrow	20	1396595	1396645	3	-0.347429	1.69632e-71	TSS1500	TSS200								S_Shore		NSFL1C
1336	Bone marrow	12	52375027	52375239	4	-0.347535	1.72579e-37								N_Shore
1337	Bone marrow	6	29562536	29562734	4	-0.349051	2.95788e-45				1stExon								MAS1L
1338	Bone marrow	1	205012547	205012810	3	-0.35002	5.60082e-55	TSS1500	TSS200										IL10
1339	Bone marrow	2	201755491	201755718	3	-0.35008	8.77903e-34	TSS1500	TSS200										CASP10
1340	Bone marrow	19	59776081	59777072	3	-0.351019	1.10742e-38	TSS1500		5'UTR	1stExon								LILRA2
1341	Bone marrow	19	3129413	3131815	13	-0.353777	6.32891e-128	TSS1500	TSS200		1stExon		3'UTR		N_Shore	Island	S_Shore		S1PR4
1342	Bone marrow	3	152478768	152479253	4	-0.353853	9.91282e-49	TSS1500	TSS200	5'UTR	1stExon	Body							P2RY14	MED12L
1343	Bone marrow	19	11345815	11345869	3	-0.354606	8.29346e-23	TSS1500							N_Shore				C19orf39
1344	Bone marrow	7	75281011	75281182	4	-0.354674	7.99815e-43	TSS1500	TSS200										CCL24
1345	Bone marrow	6	168510863	168511021	3	-0.355517	3.51826e-25							N_Shelf			S_Shore
1346	Bone marrow	22	42908396	42908514	4	-0.35629	3.06835e-36		TSS200	5'UTR	1stExon	Body							PARVG
1347	Bone marrow	1	159305130	159306319	4	-0.357385	2.26573e-47			5'UTR	1stExon	Body							ARHGAP30
1348	Bone marrow	2	242433789	242433943	3	-0.357499	2.55352e-27								N_Shore
1349	Bone marrow	4	184032757	184032816	3	-0.357943	3.73018e-56
1350	Bone marrow	2	156890953	156892001	4	-0.358176	3.97509e-78					Body			N_Shore				NR4A2
1351	Bone marrow	3	9918828	9918937	4	-0.358904	1.89422e-46	TSS1500											IL17RE
1352	Bone marrow	5	169657369	169657678	4	-0.359415	2.67858e-45	TSS1500	TSS200	5'UTR	1stExon								LCP2
1353	Bone marrow	17	70039944	70040359	3	-0.359848	4.53245e-38	TSS1500											CD300LB
1354	Bone marrow	6	33147374	33147478	5	-0.360073	4.4524e-65					Body							HLA-DPA1
1355	Bone marrow	19	4867593	4867983	3	-0.360269	3.67676e-34					Body				Island	S_Shore		UHRF1
1356	Bone marrow	20	57016101	57016289	4	-0.360468	1.35985e-52	TSS1500									S_Shore		CTSZ
1357	Bone marrow	16	2677221	2680590	5	-0.360545	8.12299e-53					Body							KCTD5
1358	Bone marrow	22	48866501	48866668	3	-0.361199	1.00381e-24	TSS1500	TSS200					N_Shelf					MLC1
1359	Bone marrow	1	158948154	158949279	5	-0.361524	6.03787e-43	TSS1500	TSS200		1stExon								CD48
1360	Bone marrow	10	49562747	49563555	15	-0.361626	2.66871e-174	TSS1500	TSS200	5'UTR	1stExon								WDFY4
1361	Bone marrow	21	46850471	46850726	3	-0.36166	2.39966e-31	TSS1500											S100B
1362	Bone marrow	17	4283831	4283980	6	-0.361931	5.47934e-62		TSS200	5'UTR	1stExon								SPNS3
1363	Bone marrow	16	49272636	49272761	3	-0.362305	3.18431e-33			5'UTR	1stExon								SNX20
1364	Bone marrow	1	16036066	16036362	4	-0.363591	1.47022e-40					Body			N_Shore	Island			FLJ37453
1365	Bone marrow	15	34960292	34961953	5	-0.363729	1.44888e-34					Body				Island	S_Shore		LOC145845
1366	Bone marrow	22	48825478	48825672	3	-0.363895	1.03009e-35					Body				Island			TTLL8
1367	Bone marrow	12	8110189	8110625	3	-0.363987	3.94759e-25	TSS1500	TSS200	5'UTR	1stExon								C3AR1
1368	Bone marrow	4	78333761	78333891	3	-0.36542	3.6623e-31
1369	Bone marrow	22	45148727	45149104	4	-0.365446	5.89779e-35					Body			N_Shore	Island			CELSR1
1370	Bone marrow	5	176258971	176259225	4	-0.36589	2.07599e-57	TSS1500	TSS200										HK3
1371	Bone marrow	6	166796816	166797028	4	-0.366556	3.24078e-76					Body							RPS6KA2
1372	Bone marrow	6	30212419	30212605	4	-0.366575	5.10928e-41		TSS200	5'UTR	1stExon								TRIM40
1373	Bone marrow	6	36773532	36773598	3	-0.367417	1.54514e-76
1374	Bone marrow	22	48865813	48865830	3	-0.368637	6.42513e-30			5'UTR	1stExon								MLC1
1375	Bone marrow	20	57016395	57016486	4	-0.369012	4.98934e-58	TSS1500									S_Shore		CTSZ
1376	Bone marrow	2	224974207	224974590	4	-0.369681	5.82548e-67				1stExon								FAM124B
1377	Bone marrow	11	63730422	63730729	5	-0.36997	2.65688e-52	TSS1500	TSS200	5'UTR	1stExon				N_Shore				FERMT3
1378	Bone marrow	17	73638297	73638812	3	-0.370558	3.30681e-31		TSS200	5'UTR	1stExon				N_Shore				TMC8	TMC6
1379	Bone marrow	4	38483654	38483777	3	-0.370816	1.90641e-24	TSS1500											TLR1
1380	Bone marrow	2	68445849	68446241	5	-0.370926	1.61914e-66			5'UTR	1stExon	Body							PLEK
1381	Bone marrow	6	133603307	133603340	3	-0.371868	1.89073e-23	TSS1500							N_Shore				EYA4
1382	Bone marrow	17	59362655	59363383	4	-0.37273	5.97759e-39			5'UTR	1stExon	Body							CD79B
1383	Bone marrow	7	149842744	149843806	6	-0.372812	6.26676e-54		TSS200	5'UTR									GIMAP7
1384	Bone marrow	2	106143207	106143470	3	-0.372817	7.47825e-32					Body							UXS1
1385	Bone marrow	12	52976183	52977085	3	-0.373123	9.34898e-70	TSS1500		5'UTR									NFE2
1386	Bone marrow	2	233632957	233633101	5	-0.373505	2.19119e-62	TSS1500	TSS200						N_Shore				INPP5D
1387	Bone marrow	12	107549975	107552514	5	-0.373574	1.02043e-65	TSS1500	TSS200	5'UTR	1stExon								SELPLG
1388	Bone marrow	11	2278356	2279076	12	-0.37465	4.02708e-161	TSS1500				Body							C11orf21	TSPAN32
1389	Bone marrow	19	8486334	8488606	3	-0.3753	4.00673e-46	TSS1500									S_Shore	S_Shelf	ZNF414
1390	Bone marrow	8	145074510	145074823	3	-0.375399	2.24171e-34					Body			N_Shore				PLEC1
1391	Bone marrow	21	38792267	38792574	3	-0.377342	1.49657e-35	TSS1500	TSS200	5'UTR	1stExon	Body							ERG
1392	Bone marrow	15	23595143	23596774	4	-0.377557	1.5826e-64					Body							ATP10A
1393	Bone marrow	20	36867159	36867217	3	-0.377685	1.16635e-31	TSS1500							N_Shore				PPP1R16B
1394	Bone marrow	3	16949164	16952489	4	-0.377938	2.22409e-70	TSS1500		5'UTR	1stExon	Body							PLCL2
1395	Bone marrow	16	28412821	28413460	5	-0.37811	4.42396e-50	TSS1500	TSS200					N_Shelf			S_Shore		APOB48R
1396	Bone marrow	11	69934683	69934797	3	-0.378861	1.42554e-53					Body			N_Shore				CTTN
1397	Bone marrow	2	156893062	156893224	3	-0.380518	6.90749e-57					Body			N_Shore				NR4A2
1398	Bone marrow	11	60495748	60495759	3	-0.380965	2.9211e-35			5'UTR	1stExon								CD6
1399	Bone marrow	19	646447	646642	4	-0.381389	1.10213e-55		TSS200	5'UTR	1stExon								PRSSL1
1400	Bone marrow	17	23601763	23601887	3	-0.381795	1.97189e-33									Island
1401	Bone marrow	1	1134066	1134587	4	-0.381976	2.27813e-44								N_Shore
1402	Bone marrow	19	40511615	40511783	4	-0.382759	2.1103e-55	TSS1500	TSS200										CD22
1403	Bone marrow	22	22252551	22253610	4	-0.382816	1.36345e-55	TSS1500	TSS200										IGLL1
1404	Bone marrow	19	14411846	14411999	4	-0.38307	1.63057e-41	TSS1500	TSS200			Body			N_Shore				PKN1
1405	Bone marrow	1	200395815	200395878	3	-0.383946	4.70213e-35		TSS200	5'UTR									PTPN7
1406	Bone marrow	12	110021440	110021578	3	-0.38436	3.24334e-27					Body							CUX2
1407	Bone marrow	8	95298840	95299048	3	-0.384481	1.87976e-32	TSS1500	TSS200										CDH17
1408	Bone marrow	20	34707984	34708053	4	-0.387491	9.42704e-40		TSS200										SLA2
1409	Bone marrow	6	31691894	31692202	4	-0.388114	8.69663e-79				1stExon	Body		N_Shelf					AIF1
1410	Bone marrow	19	17377712	17378221	3	-0.389285	1.95953e-24	TSS1500											BST2
1411	Bone marrow	1	224254475	224254629	3	-0.389818	1.29018e-23	TSS1500									S_Shore		C1orf55
1412	Bone marrow	4	10295492	10295708	4	-0.390115	5.39327e-50	TSS1500	TSS200										CLNK
1413	Bone marrow	11	2279378	2279635	5	-0.390131	8.40262e-53	TSS1500	TSS200		1stExon	Body							C11orf21	TSPAN32
1414	Bone marrow	16	84420668	84421077	3	-0.391013	1.97886e-45								N_Shore	Island
1415	Bone marrow	6	3568901	3568987	3	-0.391455	1.26316e-37
1416	Bone marrow	11	47355789	47356574	6	-0.391854	6.62765e-106			5'UTR	1stExon	Body			N_Shore	Island			SPI1
1417	Bone marrow	12	103638292	103638529	3	-0.392055	3.93289e-27					Body							CHST11
1418	Bone marrow	8	141014964	141015025	3	-0.392091	1.50496e-46					Body							TRAPPC9
1419	Bone marrow	1	31002156	31003433	3	-0.393411	4.64282e-31		TSS200	5'UTR	1stExon	Body							LAPTM5
1420	Bone marrow	14	92240463	92240723	3	-0.394037	5.13532e-47					Body							LGMN
1421	Bone marrow	7	2740308	2740721	4	-0.39673	6.75791e-94					Body			N_Shore				GNA12
1422	Bone marrow	5	32744828	32745153	4	-0.39692	4.53604e-40								N_Shore
1423	Bone marrow	12	9033007	9033608	3	-0.397633	1.2659e-29	TSS1500				Body							KLRG1
1424	Bone marrow	19	40925137	40925309	5	-0.397783	2.11821e-55		TSS200	5'UTR	1stExon		3'UTR				S_Shore		TMEM149	U2AF1L4
1425	Bone marrow	6	137146918	137148128	3	-0.397981	2.85952e-30					Body							MAP3K5
1426	Bone marrow	13	105943934	105944165	3	-0.399321	3.54033e-30					Body					S_Shore		EFNB2
1427	Bone marrow	11	33870114	33870664	4	-0.399968	1.91786e-82	TSS1500		5'UTR	1stExon								LMO2
1428	Bone marrow	19	59568540	59568564	3	-0.400802	2.55844e-25		TSS200										LAIR1
1429	Bone marrow	9	116732566	116732831	3	-0.401064	8.55209e-34	TSS1500	TSS200	5'UTR	1stExon								TNFSF8
1430	Bone marrow	12	6751862	6751890	3	-0.402926	7.59611e-30		TSS200						N_Shore				LAG3
1431	Bone marrow	16	29581988	29583572	10	-0.404034	8.81053e-132		TSS200	5'UTR	1stExon	Body			N_Shore	Island			SPN
1432	Bone marrow	16	29664835	29664962	5	-0.404347	1.82215e-65		TSS200	5'UTR	1stExon								C16orf54
1433	Bone marrow	9	133138469	133141340	3	-0.405502	9.10308e-33				1stExon	Body		N_Shelf	N_Shore				FAM78A
1434	Bone marrow	19	44518533	44518767	4	-0.411732	2.62057e-33	TSS1500	TSS200	5'UTR	1stExon								GMFG
1435	Bone marrow	12	1900439	1900484	3	-0.412659	4.32662e-50
1436	Bone marrow	1	24112358	24112656	5	-0.419278	4.38114e-62	TSS1500	TSS200	5'UTR	1stExon								CNR2
1437	Bone marrow	12	64507021	64508056	3	-0.42205	1.11861e-32	TSS1500	TSS200			Body					S_Shore		HMGA2	RPSAP52
1438	Bone marrow	7	128367818	128368028	3	-0.423451	4.86659e-40		TSS200	5'UTR	1stExon						S_Shore	S_Shelf	IRF5
1439	Bone marrow	21	35343727	35343825	3	-0.424213	5.11715e-18	TSS1500											RUNX1
1440	Bone marrow	6	169076774	169077894	3	-0.425743	8.35546e-37											S_Shelf
1441	Bone marrow	8	21827224	21827614	4	-0.426588	5.05739e-54	TSS1500	TSS200								S_Shore		DOK2
1442	Bone marrow	6	133076843	133077072	4	-0.426899	1.20383e-61		TSS200		1stExon								VNN1
1443	Bone marrow	6	31803394	31803578	3	-0.430539	7.57852e-50					Body			N_Shore				DDAH2
1444	Bone marrow	15	92641797	92642338	4	-0.430931	9.26878e-63	TSS1500	TSS200										MCTP2
1445	Bone marrow	10	118642828	118644140	3	-0.434045	4.27655e-33					Body							KIAA1598
1446	Bone marrow	5	1160837	1161315	3	-0.43422	2.51371e-46					Body			N_Shore				SLC12A7
1447	Bone marrow	7	1946643	1947005	4	-0.434294	4.44261e-37					Body					S_Shore		MAD1L1
1448	Bone marrow	19	51405286	51405313	3	-0.435205	2.25126e-44		TSS200										DKFZp434J0226
1449	Bone marrow	7	4815209	4815465	4	-0.43575	6.56849e-50					Body				Island			RADIL
1450	Bone marrow	15	36775825	36776152	4	-0.437289	4.56613e-49	TSS1500	TSS200		1stExon								C15orf53
1451	Bone marrow	22	28992987	28993881	7	-0.439255	1.58013e-92	TSS1500	TSS200										OSM
1452	Bone marrow	11	59390767	59390852	3	-0.442562	3.32444e-40	TSS1500	TSS200										TCN1
1453	Bone marrow	8	142345469	142345715	3	-0.442593	2.38306e-39
1454	Bone marrow	11	60495547	60495581	3	-0.443528	4.33244e-34		TSS200										CD6
1455	Bone marrow	1	114215565	114215931	4	-0.446622	6.38787e-37		TSS200	5'UTR	1stExon	Body							PTPN22
1456	Bone marrow	8	1081982	1082311	4	-0.44801	4.83188e-47								N_Shore	Island
1457	Bone marrow	4	95483042	95483150	3	-0.454812	8.95066e-67		TSS200	5'UTR	1stExon								HPGDS
1458	Bone marrow	7	37359405	37359570	3	-0.455864	5.63466e-35			5'UTR									ELMO1
1459	Bone marrow	19	59019592	59019807	3	-0.458248	7.82629e-53	TSS1500	TSS200										NLRP12
1460	Bone marrow	10	30858485	30858647	3	-0.460187	1.9952e-36
1461	Bone marrow	1	245778218	245778862	5	-0.463319	2.47716e-57	TSS1500											C1orf150
1462	Bone marrow	22	42908544	42908598	4	-0.469912	4.70678e-40		TSS200	5'UTR	1stExon	Body							PARVG
1463	Bone marrow	7	106292924	106294710	6	-0.471939	2.19144e-62	TSS1500	TSS200	5'UTR	1stExon			N_Shelf	N_Shore				PIK3CG
1464	Bone marrow	16	29664452	29664824	3	-0.476989	2.44388e-35			5'UTR	1stExon								C16orf54
1465	Bone marrow	19	13068502	13068993	3	-0.480116	8.69584e-33						3'UTR		N_Shore	Island			NFIX
1466	Bone marrow	5	169657168	169657346	3	-0.480504	8.19813e-34			5'UTR	1stExon								LCP2
1467	Bone marrow	20	24877607	24877822	5	-0.481612	2.32201e-55	TSS1500	TSS200										CST7
1468	Bone marrow	10	105968641	105968692	3	-0.48626	1.91683e-38		TSS200			Body							MIR609	C10orf79
1469	Bone marrow	7	75795059	75795312	3	-0.486647	1.7103e-41						3'UTR		N_Shore				YWHAG
1470	Bone marrow	17	53763693	53764517	5	-0.486677	1.84066e-58	TSS1500	TSS200										MIR142
1471	Bone marrow	6	170422964	170423173	3	-0.488585	2.39154e-34									Island	S_Shore
1472	Bone marrow	11	47372934	47373462	4	-0.490325	1.98599e-52									Island	S_Shore
1473	Bone marrow	2	233633167	233633245	3	-0.491491	4.90262e-35		TSS200						N_Shore				INPP5D
1474	Bone marrow	12	50003941	50004379	8	-0.504933	1.64286e-107		TSS200		1stExon	Body							BIN2
1475	Bone marrow	21	35343337	35343373	3	-0.52789	1.09355e-38			5'UTR	1stExon								RUNX1
1476	Medulla oblongata	16	87244635	87244965	4	0.505669	4.55424e-155		TSS200	5'UTR	1stExon	Body				Island			CYBA
1477	Medulla oblongata	8	30363472	30364687	3	0.486802	1.13426e-23					Body					S_Shore	S_Shelf	RBPMS
1478	Medulla oblongata	16	87245088	87245147	3	0.481878	1.14113e-87		TSS200							Island	S_Shore		CYBA
1479	Medulla oblongata	13	111766953	111768183	3	0.478891	1.63783e-58								N_Shore
1480	Medulla oblongata	19	1083256	1083420	7	0.472781	1,53210401370961e-312		TSS200	5'UTR	1stExon	Body							SBNO2
1481	Medulla oblongata	16	685664	685688	3	0.466946	4.86046e-61					Body				Island			FBXL16
1482	Medulla oblongata	6	26070546	26071421	6	0.464623	1.90445e-221	TSS1500	TSS200	5'UTR									TRIM38
1483	Medulla oblongata	2	192420150	192420775	4	0.46318	3.83916e-106	TSS1500	TSS200	5'UTR	1stExon								SDPR
1484	Medulla oblongata	17	53293747	53294088	4	0.45282	1.40686e-161								N_Shore	Island
1485	Medulla oblongata	8	65447027	65447073	3	0.451845	6.64253e-42								N_Shore
1486	Medulla oblongata	17	39747962	39748509	5	0.450249	1.35848e-256					Body				Island			RUNDC3A
1487	Medulla oblongata	11	125961095	125961262	3	0.447608	6.86543e-90					Body							KIRREL3
1488	Medulla oblongata	17	55270447	55270555	4	0.439545	1.34131e-42					Body							TMEM49
1489	Medulla oblongata	1	59053540	59054128	4	0.439123	7.51049e-155								N_Shore	Island
1490	Medulla oblongata	11	31805637	31805838	4	0.439114	2.93329e-111										S_Shore
1491	Medulla oblongata	7	155951955	155951980	3	0.432681	2.7138e-20
1492	Medulla oblongata	2	230899971	230900160	4	0.432507	3.53757e-68		TSS200	5'UTR	1stExon								SP140L
1493	Medulla oblongata	15	58474576	58476240	4	0.422004	5.76464e-15			5'UTR		Body		N_Shelf	N_Shore				ANXA2
1494	Medulla oblongata	19	13180324	13180523	3	0.415621	6.74065e-17					Body				Island			CACNA1A
1495	Medulla oblongata	21	41655646	41655764	3	0.415298	5.00047e-27		TSS200										MX2
1496	Medulla oblongata	12	122812344	122812399	3	0.413243	3.27536e-75	TSS1500							N_Shore				DNAH10
1497	Medulla oblongata	16	49704962	49705037	3	0.411051	3.79325e-118								N_Shore	Island
1498	Medulla oblongata	17	4743471	4743832	8	0.403119	9.48516e-134	TSS1500	TSS200	5'UTR	1stExon	Body				Island			CHRNE	C17orf107
1499	Medulla oblongata	11	31781802	31783150	8	0.398532	8.85166e-143					Body			N_Shore	Island			PAX6
1500	Medulla oblongata	19	49949145	49949676	3	0.396582	2.37557e-85					Body			N_Shore	Island			BCL3
1501	Medulla oblongata	11	31775956	31777234	8	0.393862	2.9654e-189					Body			N_Shore	Island			PAX6
1502	Medulla oblongata	17	72827081	72827162	5	0.389814	1.00075e-79		TSS200	5'UTR		Body							SEPT9
1503	Medulla oblongata	8	9802993	9803545	4	0.387949	2.76628e-69										S_Shore
1504	Medulla oblongata	17	60208155	60208239	4	0.385656	8.33175e-37		TSS200			Body				Island			LOC146880
1505	Medulla oblongata	16	49725356	49726054	4	0.38245	1.48021e-58								N_Shore	Island
1506	Medulla oblongata	17	44642491	44642525	3	0.379914	6.51439e-25	TSS1500	TSS200										ABI3	GNGT2
1507	Medulla oblongata	2	222875644	222875861	3	0.379912	7.05343e-55			5'UTR					N_Shore	Island			CCDC140
1508	Medulla oblongata	19	50834197	50834513	4	0.379003	8.90504e-169	TSS1500	TSS200	5'UTR	1stExon	Body		N_Shelf					MIR330	EML2
1509	Medulla oblongata	10	134686360	134686442	3	0.377349	4.2993e-28										S_Shore
1510	Medulla oblongata	1	201586813	201587164	6	0.377162	4.44334e-93	TSS1500	TSS200	5'UTR	1stExon								FMOD
1511	Medulla oblongata	17	69864423	69864563	3	0.374911	2.22197e-48					Body				Island			BTBD17
1512	Medulla oblongata	11	64236888	64237833	4	0.374455	1.49236e-72			5'UTR		Body				Island			NRXN2
1513	Medulla oblongata	13	45640723	45640803	3	0.373239	1.57184e-29			5'UTR									LCP1
1514	Medulla oblongata	19	56522289	56522772	3	0.36864	1.15005e-57					Body				Island			IGLON5
1515	Medulla oblongata	11	31778917	31779858	6	0.365717	3.61e-95					Body					S_Shore		PAX6
1516	Medulla oblongata	13	111762527	111763455	4	0.363383	4.48288e-62								N_Shore	Island
1517	Medulla oblongata	2	230989147	230989508	3	0.362094	1.07062e-97			5'UTR	1stExon	Body							SP100
1518	Medulla oblongata	1	35815573	35815601	3	0.362076	4.55646e-23					Body				Island			TFAP2E
1519	Medulla oblongata	8	65454544	65456288	7	0.361451	4.20449e-114										S_Shore	S_Shelf
1520	Medulla oblongata	6	30232193	30232278	4	0.360336	5.39212e-33					Body							TRIM10
1521	Medulla oblongata	11	31797204	31797438	3	0.35836	3.36351e-45	TSS1500							N_Shore				PAX6
1522	Medulla oblongata	17	1905816	1905874	3	0.358013	2.11167e-57	TSS1500		5'UTR						Island			HIC1
1523	Medulla oblongata	12	53665179	53665495	3	0.357081	6.74202e-20	TSS1500											KIAA0748
1524	Medulla oblongata	3	50352992	50353668	12	0.353547	1,10474890577675e-312	TSS1500	TSS200	5'UTR	1stExon		3'UTR			Island	S_Shore		RASSF1	ZMYND10
1525	Medulla oblongata	10	88461728	88461958	4	0.352385	6.57599e-161					Body				Island	S_Shore		LDB3
1526	Medulla oblongata	4	81342330	81343508	6	0.351542	1.52977e-116					Body			N_Shore	Island			PRDM8
1527	Medulla oblongata	14	23527840	23527854	3	0.349712	2.15074e-13		TSS200							Island			DHRS4L2
1528	Medulla oblongata	19	50688212	50688300	3	0.348904	3.05844e-46			5'UTR	1stExon	Body			N_Shore				RTN2
1529	Medulla oblongata	5	170040765	170040881	3	0.346818	1.64015e-112					Body							KCNIP1
1530	Medulla oblongata	1	212225196	212226233	7	0.346197	1.11556e-123								N_Shore	Island
1531	Medulla oblongata	17	39094656	39094772	3	0.344978	1.22666e-24	TSS1500	TSS200	5'UTR	1stExon								MEOX1
1532	Medulla oblongata	13	20193941	20194465	3	0.343703	2.43553e-23					Body	3'UTR			Island	S_Shore		IL17D
1533	Medulla oblongata	8	65445817	65446992	4	0.341834	1.59632e-43								N_Shore		S_Shore
1534	Medulla oblongata	15	64116763	64119145	3	0.340874	2.60074e-29					Body		N_Shelf	N_Shore	Island			MEGF11
1535	Medulla oblongata	1	3219439	3219781	3	0.340234	6.02027e-36					Body							PRDM16
1536	Medulla oblongata	2	222879717	222884642	9	0.339045	1.7598e-163								N_Shore		S_Shore
1537	Medulla oblongata	3	46423757	46424104	5	0.33894	2.83686e-25	TSS1500	TSS200	5'UTR	1stExon								CCRL2
1538	Medulla oblongata	11	65098778	65099694	4	0.337746	7.76208e-148	TSS1500							N_Shore	Island			EHBP1L1
1539	Medulla oblongata	1	18833259	18835061	3	0.337624	2.18159e-64					Body			N_Shore		S_Shore		PAX7
1540	Medulla oblongata	6	100168225	100169576	8	0.33571	5.0812e-171					Body	3'UTR			Island	S_Shore		PRDM13
1541	Medulla oblongata	1	12601228	12601893	5	0.332791	2.97082e-92	TSS1500								Island	S_Shore		DHRS3
1542	Medulla oblongata	22	48971165	48971351	3	0.331774	3.69833e-23			5'UTR						Island			TRABD
1543	Medulla oblongata	19	2240682	2241843	6	0.331482	2.40153e-161					Body	3'UTR		N_Shore	Island			LINGO3
1544	Medulla oblongata	1	23757434	23757673	3	0.331135	1.84972e-63						3'UTR			Island			ID3
1545	Medulla oblongata	17	60206835	60207760	3	0.327679	9.48878e-42					Body				Island			LOC146880
1546	Medulla oblongata	10	134760275	134760530	3	0.324145	5.66398e-14					Body			N_Shore				GPR123
1547	Medulla oblongata	2	222873564	222874338	4	0.322973	2.7515e-60			5'UTR					N_Shore				CCDC140
1548	Medulla oblongata	3	159873023	159873219	5	0.322258	7.67008e-45		TSS200	5'UTR	1stExon	Body							LXN	GFM1
1549	Medulla oblongata	11	56845942	56846320	3	0.321906	7.3688e-22			5'UTR				N_Shelf	N_Shore				TNKS1BP1
1550	Medulla oblongata	7	92583224	92585391	4	0.321835	1.0218e-23		TSS200	5'UTR	1stExon								SAMD9
1551	Medulla oblongata	17	6599794	6600286	8	0.320898	4.34989e-79		TSS200	5'UTR	1stExon	Body							XAF1
1552	Medulla oblongata	19	51110689	51110894	3	0.318726	1.26778e-22	TSS1500									S_Shore		NANOS2
1553	Medulla oblongata	6	30759804	30761734	26	0.318343	5.30165e-147				1stExon	Body		N_Shelf	N_Shore				KIAA1949
1554	Medulla oblongata	17	17050661	17050932	4	0.314858	5.05238e-25	TSS1500								Island			PLD6
1555	Medulla oblongata	19	1158124	1158644	3	0.313912	3.32024e-105				1stExon	Body				Island	S_Shore		STK11
1556	Medulla oblongata	1	152999617	152999864	3	0.313627	2.99487e-29					Body				Island			KCNN3
1557	Medulla oblongata	1	41621023	41621790	5	0.313049	4.41038e-71									Island
1558	Medulla oblongata	3	52326395	52326720	3	0.310228	3.01079e-24			5'UTR									DNAH1
1559	Medulla oblongata	7	98810040	98810124	5	0.308782	9.98243e-157	TSS1500	TSS200							Island			ARPC1B
1560	Medulla oblongata	11	31792830	31793720	6	0.307452	1.19674e-85			5'UTR						Island			PAX6
1561	Medulla oblongata	2	240939119	240939568	4	0.30671	1.25646e-21							N_Shelf
1562	Medulla oblongata	17	75851712	75852027	4	0.305307	5.45244e-25			5'UTR							S_Shore	S_Shelf	RNF213
1563	Medulla oblongata	20	21446294	21448901	5	0.302532	6.82404e-103							N_Shelf	N_Shore		S_Shore
1564	Medulla oblongata	6	109381122	109381189	3	0.299283	9.61451e-13					Body							ARMC2
1565	Medulla oblongata	8	145668924	145669468	3	0.29885	1.75351e-21					Body				Island			KIFC2
1566	Medulla oblongata	13	99422904	99425342	5	0.298195	1.80529e-69	TSS1500									S_Shore	S_Shelf	ZIC5
1567	Medulla oblongata	8	145080098	145080385	3	0.297491	6.17394e-14					Body			N_Shore				PLEC1
1568	Medulla oblongata	4	996237	996278	4	0.296973	1.1816e-123		TSS200	5'UTR	1stExon	Body				Island			FGFRL1
1569	Medulla oblongata	12	122812872	122813000	3	0.296484	3.6449e-85		TSS200	5'UTR	1stExon					Island			DNAH10
1570	Medulla oblongata	11	31801724	31802215	5	0.296379	2.90558e-36								N_Shore
1571	Medulla oblongata	15	58074431	58074829	4	0.296353	3.98525e-73									Island
1572	Medulla oblongata	10	98021191	98021327	3	0.295827	1.04541e-20		TSS200	5'UTR	1stExon								BLNK
1573	Medulla oblongata	13	27267574	27269114	3	0.295305	1.26353e-52								N_Shore
1574	Medulla oblongata	3	184453527	184453544	3	0.295146	1.24149e-56		TSS200			Body			N_Shore				MCF2L2	B3GNT5
1575	Medulla oblongata	8	103819997	103820182	4	0.293239	3.79243e-26								N_Shore	Island
1576	Medulla oblongata	11	114054082	114054501	3	0.293169	6.24649e-21	TSS1500	TSS200	5'UTR	1stExon								FAM55B
1577	Medulla oblongata	5	554863	555436	6	0.293094	2.60623e-21					Body				Island	S_Shore		SLC9A3
1578	Medulla oblongata	16	88160094	88160250	3	0.292171	2.6038e-63									Island
1579	Medulla oblongata	6	100167638	100167701	3	0.290585	1.30772e-43					Body			N_Shore	Island			PRDM13
1580	Medulla oblongata	5	10618679	10620643	5	0.290313	8.46688e-22					Body				Island	S_Shore		ANKRD33B
1581	Medulla oblongata	12	6321296	6321559	3	0.289838	9.77743e-71		TSS200	5'UTR	1stExon								TNFRSF1A
1582	Medulla oblongata	21	33313899	33315538	7	0.28885	4.682e-126								N_Shore	Island	S_Shore
1583	Medulla oblongata	7	157171271	157174389	5	0.288523	1.58799e-32					Body				Island			PTPRN2
1584	Medulla oblongata	17	38719123	38719647	10	0.28821	4.11999e-278	TSS1500	TSS200	5'UTR	1stExon		3'UTR		N_Shore	Island			NBR1	TMEM106A
1585	Medulla oblongata	3	148581085	148581275	4	0.288123	2.24194e-28
1586	Medulla oblongata	5	2780645	2780907	4	0.287057	9.9301e-16
1587	Medulla oblongata	1	50347094	50347178	3	0.28681	3.62971e-21		TSS200			Body							ELAVL4
1588	Medulla oblongata	10	114125837	114126001	4	0.286466	3.48924e-43		TSS200	5'UTR	1stExon								ACSL5
1589	Medulla oblongata	3	16528503	16528859	3	0.286001	1.16819e-12			5'UTR					N_Shore				RFTN1
1590	Medulla oblongata	8	22478761	22479578	7	0.285977	8.55787e-127	TSS1500	TSS200	5'UTR		Body				Island			SORBS3
1591	Medulla oblongata	16	1018690	1018987	3	0.28516	2.0969e-15									Island
1592	Medulla oblongata	7	134483084	134483384	5	0.284924	8.51483e-62	TSS1500	TSS200	5'UTR	1stExon								TMEM140
1593	Medulla oblongata	13	112048033	112048802	3	0.284331	3.9072e-23										S_Shore	S_Shelf
1594	Medulla oblongata	17	21129847	21130452	3	0.283821	1.34617e-116					Body					S_Shore		MAP2K3
1595	Medulla oblongata	5	1010511	1010584	3	0.282393	2.31092e-13								N_Shore
1596	Medulla oblongata	12	112076702	112077002	4	0.280917	8.05718e-94					Body				Island			CCDC42B
1597	Medulla oblongata	2	27382829	27383485	4	0.279926	2.25131e-52					Body	3'UTR			Island			TRIM54
1598	Medulla oblongata	11	31802990	31803198	3	0.279257	5.03431e-36								N_Shore
1599	Medulla oblongata	13	78080096	78080623	3	0.278523	1.74443e-29								N_Shore	Island
1600	Medulla oblongata	11	66580163	66580260	3	0.278018	3.61429e-25	TSS1500							N_Shore				RHOD
1601	Medulla oblongata	8	1752473	1752743	7	0.276581	1.86647e-31	TSS1500	TSS200							Island	S_Shore		MIR596
1602	Medulla oblongata	5	174091260	174092170	5	0.274745	1.30599e-16								N_Shore	Island
1603	Medulla oblongata	17	24062813	24063013	3	0.274341	5.76677e-52		TSS200	5'UTR	1stExon					Island			PROCA1
1604	Medulla oblongata	13	110985146	110985397	4	0.273552	1.5855e-33
1605	Medulla oblongata	11	31778166	31778819	3	0.273414	1.25537e-44					Body					S_Shore		PAX6
1606	Medulla oblongata	19	43577082	43578629	8	0.272254	7.54354e-41					Body	3'UTR			Island	S_Shore		SPRED3
1607	Medulla oblongata	14	34941466	34942144	3	0.271047	6.81172e-17					Body			N_Shore				NFKBIA
1608	Medulla oblongata	6	35373512	35373602	6	0.270931	2.73384e-42		TSS200	5'UTR	1stExon								DEF6
1609	Medulla oblongata	17	9743585	9745799	5	0.270665	8.02179e-24					Body		N_Shelf					RCVRN
1610	Medulla oblongata	14	23527733	23527833	3	0.269425	2.11753e-25		TSS200							Island			DHRS4L2
1611	Medulla oblongata	2	65447265	65447525	4	0.268388	5.03191e-17		TSS200	5'UTR	1stExon	Body							SPRED2
1612	Medulla oblongata	11	60379720	60380143	4	0.268082	1.33023e-33		TSS200	5'UTR	1stExon							S_Shelf	GPR44
1613	Medulla oblongata	8	143204466	143204858	3	0.268068	6.87452e-15											S_Shelf
1614	Medulla oblongata	15	87239909	87239968	3	0.265926	3.03096e-58		TSS200								S_Shore		HAPLN3
1615	Medulla oblongata	4	6741603	6741994	4	0.265525	8.42324e-29
1616	Medulla oblongata	5	88026953	88027144	3	0.262617	2.28828e-41
1617	Medulla oblongata	7	157168309	157169090	4	0.262404	3.34426e-20					Body			N_Shore				PTPRN2
1618	Medulla oblongata	1	18844683	18845506	3	0.262258	1.62668e-43					Body			N_Shore	Island			PAX7
1619	Medulla oblongata	8	27238788	27239259	8	0.262186	1.10265e-121	TSS1500	TSS200	5'UTR	1stExon				N_Shore	Island			PTK2B
1620	Medulla oblongata	13	111909500	111909519	3	0.261989	3.56043e-23
1621	Medulla oblongata	7	134483390	134483571	3	0.25967	6.59154e-20			5'UTR	1stExon								TMEM140
1622	Medulla oblongata	8	19838819	19840674	4	0.259537	2.72055e-25	TSS1500	TSS200					N_Shelf	N_Shore				LPL
1623	Medulla oblongata	19	1214080	1216879	4	0.258003	3.12071e-11								N_Shore	Island	S_Shore
1624	Medulla oblongata	21	42696673	42697140	6	0.257829	3.29899e-34	TSS1500	TSS200		1stExon								UBASH3A
1625	Medulla oblongata	6	169013883	169014090	3	0.257149	1.85136e-18
1626	Medulla oblongata	16	31121995	31122381	3	0.256392	5.2199e-25	TSS1500									S_Shore		PYCARD
1627	Medulla oblongata	4	7487593	7487927	5	0.256317	1.74014e-36	TSS1500	TSS200	5'UTR	1stExon	Body							PSAPL1	SORCS2
1628	Medulla oblongata	13	75232584	75232867	4	0.255018	1.62454e-29	TSS1500	TSS200	5'UTR	1stExon	Body							LMO7
1629	Medulla oblongata	4	1036821	1037097	4	0.254279	3.89492e-15							N_Shelf			S_Shore
1630	Medulla oblongata	12	47945193	47945421	3	0.253609	1.36623e-103			5'UTR	1stExon	Body				Island			TUBA1C
1631	Medulla oblongata	1	3131852	3133194	5	0.253045	1.12214e-24					Body							PRDM16
1632	Medulla oblongata	18	22385113	22385602	3	0.252459	3.80345e-15			5'UTR						Island	S_Shore		KCTD1
1633	Medulla oblongata	7	105106673	105106851	4	0.251762	1.78866e-32		TSS200	5'UTR	1stExon	Body							ATXN7L1
1634	Medulla oblongata	17	72831346	72831630	3	0.25163	2.06585e-17			5'UTR		Body							SEPT9
1635	Medulla oblongata	8	145175381	145176164	4	0.250947	8.10281e-69									Island
1636	Medulla oblongata	2	236743861	236744429	3	0.248906	2.70258e-29								N_Shore
1637	Medulla oblongata	10	13789251	13789631	6	0.24769	1.16518e-83					Body							FRMD4A
1638	Medulla oblongata	1	203608973	203610773	3	0.247386	8.86766e-13
1639	Medulla oblongata	13	99436447	99437670	3	0.246994	7.37471e-36						3'UTR		N_Shore		S_Shore		ZIC2
1640	Medulla oblongata	20	62209324	62209517	3	0.245878	2.4631e-54	TSS1500									S_Shore		NPBWR2
1641	Medulla oblongata	15	65912251	65912653	3	0.245645	1.17255e-23					Body			N_Shore				LBXCOR1
1642	Medulla oblongata	20	55706665	55707502	3	0.245286	3.61046e-15			5'UTR		Body							PMEPA1
1643	Medulla oblongata	5	172132248	172132273	3	0.245227	1.3548e-20	TSS1500									S_Shore		DUSP1
1644	Medulla oblongata	1	109987528	109987567	3	0.245002	2.94332e-19									Island
1645	Medulla oblongata	4	4905687	4906530	6	0.244673	9.56497e-56									Island	S_Shore
1646	Medulla oblongata	20	61839948	61840400	3	0.244549	2.71294e-19	TSS1500				Body				Island			LIME1	SLC2A4RG
1647	Medulla oblongata	3	58498170	58498413	3	0.243804	8.83073e-17	TSS1500											ACOX2
1648	Medulla oblongata	3	52454005	52454145	4	0.242744	1.05439e-23		TSS200		1stExon								SEMA3G
1649	Medulla oblongata	19	4406239	4406413	3	0.240396	1.20097e-11		TSS200	5'UTR	1stExon	Body		N_Shelf					UBXN6
1650	Medulla oblongata	5	88018440	88020715	5	0.239953	2.6399e-54								N_Shore		S_Shore
1651	Medulla oblongata	3	45611064	45611194	4	0.23931	4.12208e-63	TSS1500	TSS200								S_Shore		LIMD1
1652	Medulla oblongata	9	34613776	34614160	3	0.238962	4.08445e-30					Body			N_Shore	Island			ARID3C
1653	Medulla oblongata	14	68332856	68333055	3	0.238358	7.23808e-50		TSS200	5'UTR	1stExon						S_Shore		C14orf181
1654	Medulla oblongata	13	78066045	78066326	4	0.23799	4.45047e-64							N_Shelf	N_Shore
1655	Medulla oblongata	6	27215567	27215735	4	0.237434	1.33691e-27						3'UTR				S_Shore		HIST1H2BK
1656	Medulla oblongata	5	40877250	40877347	3	0.237358	3.43367e-13				1stExon								CARD6
1657	Medulla oblongata	7	989169	989323	4	0.236993	7.71978e-22		TSS200						N_Shore				CYP2W1
1658	Medulla oblongata	1	202423198	202426242	4	0.235663	2.09889e-38					Body	3'UTR	N_Shelf	N_Shore	Island			KISS1
1659	Medulla oblongata	12	46493050	46493311	3	0.235449	7.07365e-90					Body				Island			HDAC7
1660	Medulla oblongata	19	13074428	13074777	5	0.235097	3.13584e-121		TSS200	5'UTR	1stExon				N_Shore	Island			LYL1
1661	Medulla oblongata	2	154044552	154044647	3	0.234391	7.57956e-15	TSS1500									S_Shore		RPRM
1662	Medulla oblongata	14	73295102	73295395	3	0.233735	5.98928e-102			5'UTR					N_Shore	Island			C14orf43
1663	Medulla oblongata	15	50885767	50888840	3	0.233376	2.84117e-14									Island	S_Shore	S_Shelf
1664	Medulla oblongata	12	48027209	48027243	3	0.233143	1.36589e-28		TSS200								S_Shore		DNAJC22
1665	Medulla oblongata	6	42218718	42218845	4	0.231418	3.19737e-19		TSS200								S_Shore		C6orf132
1666	Medulla oblongata	3	38055639	38055794	4	0.230517	1.26863e-35		TSS200	5'UTR	1stExon					Island			DLEC1
1667	Medulla oblongata	12	51584086	51584294	3	0.230385	2.04137e-21					Body				Island	S_Shore		KRT8
1668	Medulla oblongata	19	44586506	44586607	3	0.229848	8.71505e-109									Island
1669	Medulla oblongata	12	131410347	131410553	3	0.229745	5.03757e-11					Body				Island			GALNT9
1670	Medulla oblongata	1	151782246	151784678	4	0.229146	6.02907e-22	TSS1500		5'UTR		Body							S100A5	S100A4
1671	Medulla oblongata	4	609162	609272	3	0.228996	3.65051e-19		TSS200						N_Shore				PDE6B
1672	Medulla oblongata	13	78079286	78079948	5	0.228038	1.66935e-50								N_Shore	Island
1673	Medulla oblongata	16	31121808	31121847	3	0.227983	8.98629e-20		TSS200								S_Shore		PYCARD
1674	Medulla oblongata	17	41219066	41222043	3	0.227914	1.2074e-14					Body					S_Shore	S_Shelf	CRHR1
1675	Medulla oblongata	5	1447296	1447633	5	0.227774	5.20077e-14						3'UTR						SLC6A3
1676	Medulla oblongata	16	7795306	7795623	3	0.227674	3.80887e-13
1677	Medulla oblongata	10	5050318	5050566	3	0.227004	1.10351e-15	TSS1500	TSS200										AKR1C2
1678	Medulla oblongata	14	64075923	64075975	3	0.2267	7.89935e-36	TSS1500							N_Shore				HSPA2
1679	Medulla oblongata	13	99439868	99440107	4	0.226546	1.6602e-42									Island
1680	Medulla oblongata	17	31231445	31231567	3	0.225856	2.22138e-11		TSS200	5'UTR	1stExon								CCL5
1681	Medulla oblongata	10	23518536	23519651	3	0.224694	4.63231e-53							N_Shelf	N_Shore
1682	Medulla oblongata	15	50882487	50883327	4	0.224489	1.50201e-46								N_Shore	Island
1683	Medulla oblongata	17	72827978	72828780	4	0.223299	3.06064e-18			5'UTR	1stExon	Body							SEPT9
1684	Medulla oblongata	6	166587638	166591485	3	0.223203	3.2832e-22										S_Shore	S_Shelf
1685	Medulla oblongata	7	157384302	157385734	6	0.222754	8.01934e-31					Body			N_Shore		S_Shore		PTPRN2
1686	Medulla oblongata	1	3048059	3048682	3	0.222545	1.47115e-20					Body			N_Shore				PRDM16
1687	Medulla oblongata	17	75775773	75776301	8	0.221891	3.80583e-27	TSS1500	TSS200	5'UTR	1stExon	Body		N_Shelf					CARD14
1688	Medulla oblongata	14	23904880	23905183	3	0.220512	9.36383e-55	TSS1500							N_Shore				NFATC4
1689	Medulla oblongata	19	56223109	56223296	4	0.217618	1.44558e-20	TSS1500	TSS200					N_Shelf					KLK11
1690	Medulla oblongata	16	87244973	87245038	3	0.217351	2.88132e-90		TSS200							Island			CYBA
1691	Medulla oblongata	17	45634264	45635369	3	0.21727	3.42501e-20	TSS1500									S_Shore		COL1A1
1692	Medulla oblongata	1	87390298	87390504	3	0.217024	2.46524e-23					Body				Island			LOC339524
1693	Medulla oblongata	2	200029116	200029261	3	0.216375	1.37582e-59			5'UTR						Island			SATB2
1694	Medulla oblongata	16	21078428	21078598	4	0.215725	3.24861e-25	TSS1500	TSS200	5'UTR							S_Shore		TMEM159	DNAH3
1695	Medulla oblongata	6	43360519	43361131	5	0.21572	1.11479e-75					Body	3'UTR		N_Shore	Island			TTBK1
1696	Medulla oblongata	17	9083899	9084563	3	0.215701	8.51534e-41					Body	3'UTR			Island			NTN1
1697	Medulla oblongata	8	81640727	81640889	3	0.21557	3.53611e-12
1698	Medulla oblongata	7	139576183	139576324	3	0.214055	2.50452e-41								N_Shore
1699	Medulla oblongata	6	27214967	27214998	3	0.213711	1.3744e-46		TSS200				3'UTR		N_Shore				HIST1H2BK	HIST1H4I
1700	Medulla oblongata	6	30755127	30759580	13	0.213242	1.44579e-50					Body		N_Shelf					KIAA1949
1701	Medulla oblongata	15	37662068	37663069	3	0.212366	2.83982e-09					Body					S_Shore	S_Shelf	THBS1
1702	Medulla oblongata	13	78080917	78081514	4	0.210734	2.66843e-72									Island
1703	Medulla oblongata	7	158047764	158052696	3	0.208982	4.26721e-17					Body		N_Shelf	N_Shore				PTPRN2
1704	Medulla oblongata	19	51236080	51236642	4	0.208829	1.48796e-22	TSS1500		5'UTR	1stExon								IGFL4
1705	Medulla oblongata	7	157098726	157098857	3	0.207277	2.35373e-26					Body				Island			PTPRN2
1706	Medulla oblongata	11	61199117	61199707	3	0.207245	8.53311e-20
1707	Medulla oblongata	12	242310	242452	3	0.206881	5.42622e-16		TSS200										SLC6A13
1708	Medulla oblongata	1	151775720	151775947	3	0.206685	2.58097e-18	TSS1500									S_Shore		S100A6
1709	Medulla oblongata	6	100159882	100160159	3	0.20558	1.80409e-28	TSS1500							N_Shore				PRDM13
1710	Medulla oblongata	19	50834547	50834754	5	0.204915	6.39539e-111	TSS1500	TSS200					N_Shelf	N_Shore				MIR330	EML2
1711	Medulla oblongata	3	57970109	57970822	3	0.204533	1.99036e-16					Body				Island	S_Shore		FLNB
1712	Medulla oblongata	1	109837193	109837728	3	0.204427	3.64311e-13	TSS1500							N_Shore				CYB561D1
1713	Medulla oblongata	11	64905993	64906992	6	0.204365	1.4537e-99	TSS1500	TSS200	5'UTR	1stExon	Body		N_Shelf					SLC25A45
1714	Medulla oblongata	1	5819048	5819240	3	0.204061	9.24065e-21
1715	Medulla oblongata	18	7001268	7001463	3	0.202876	1.13211e-11					Body				Island			LAMA1
1716	Medulla oblongata	19	11550715	11550813	3	0.202729	4.12724e-18	TSS1500	TSS200	5'UTR	1stExon					Island	S_Shore		ACP5
1717	Medulla oblongata	11	70641642	70644791	5	0.202535	1.51304e-52									Island	S_Shore	S_Shelf
1718	Medulla oblongata	2	36776420	36777332	3	0.202305	2.91038e-13	TSS1500	TSS200										VIT
1719	Medulla oblongata	8	38442216	38442448	3	0.201879	2.30828e-30			5'UTR					N_Shore				FGFR1
1720	Medulla oblongata	6	31029571	31030022	4	0.201556	1.16203e-32						3'UTR		N_Shore				DPCR1
1721	Medulla oblongata	17	2574838	2575072	3	0.201463	2.19278e-37									Island	S_Shore
1722	Medulla oblongata	7	157472596	157472922	3	0.201137	4.31216e-18					Body							PTPRN2
1723	Medulla oblongata	11	119514046	119514173	3	0.200897	7.85522e-28		TSS200	5'UTR	1stExon						S_Shore		TRIM29
1724	Medulla oblongata	1	41022649	41022704	3	0.200885	6.15442e-57				1stExon	Body				Island			KCNQ4
1725	Medulla oblongata	16	831261	831401	4	0.200868	2.66651e-18							N_Shelf
1726	Medulla oblongata	11	31775724	31775795	3	0.200394	1.35718e-22					Body			N_Shore				PAX6
1727	Medulla oblongata	16	29726582	29726962	5	0.199901	1.16231e-121					Body				Island			MAZ
1728	Medulla oblongata	7	149104030	149107857	3	0.199823	2.87037e-22		TSS200		1stExon	Body						S_Shelf	SSPO
1729	Medulla oblongata	11	1215122	1216775	3	0.199391	3.11435e-10					Body			N_Shore		S_Shore		MUC5B
1730	Medulla oblongata	19	11150349	11150365	3	0.199068	8.98736e-12					Body					S_Shore		KANK2
1731	Medulla oblongata	17	40680199	40681440	9	0.198926	3.73004e-85	TSS1500	TSS200			Body	3'UTR		N_Shore	Island			LOC100133991	FMNL1
1732	Medulla oblongata	2	236750365	236750547	3	0.198497	3.89332e-17								N_Shore
1733	Medulla oblongata	6	33268170	33268212	3	0.198178	1.02713e-34			5'UTR	1stExon					Island			COL11A2
1734	Medulla oblongata	9	138859482	138861624	4	0.19809	2.46526e-20	TSS1500			1stExon					Island			C9orf172	PHPT1
1735	Medulla oblongata	13	111918386	111918577	3	0.197539	5.82094e-36
1736	Medulla oblongata	17	46200562	46200757	3	0.197237	4.0857e-21	TSS1500											C17orf73
1737	Medulla oblongata	3	148556679	148560044	11	0.196447	7.09857e-109							N_Shelf	N_Shore	Island
1738	Medulla oblongata	20	3706207	3706973	4	0.19632	1.18131e-65					Body	3'UTR			Island			SPEF1
1739	Medulla oblongata	1	66570069	66570651	4	0.195929	5.00645e-74	TSS1500	TSS200	5'UTR	1stExon	Body							PDE4B
1740	Medulla oblongata	20	32760840	32761085	3	0.19536	3.83927e-60					Body				Island			TP53INP2
1741	Medulla oblongata	4	6525905	6526083	3	0.195249	1.43677e-29	TSS1500									S_Shore		PPP2R2C
1742	Medulla oblongata	19	48977137	48977434	4	0.195068	1.65903e-22		TSS200	5'UTR	1stExon								KCNN4
1743	Medulla oblongata	21	46119409	46119803	3	0.195027	8.82953e-10					Body				Island	S_Shore		PCBP3
1744	Medulla oblongata	10	85991398	85991540	3	0.194557	1.60292e-20	TSS1500										S_Shelf	LRIT1
1745	Medulla oblongata	18	33401824	33404600	3	0.193611	9.49989e-13										S_Shore	S_Shelf
1746	Medulla oblongata	19	16047840	16047873	3	0.1933	2.7947e-53	TSS1500				Body				Island			TPM4
1747	Medulla oblongata	10	50012087	50012151	3	0.192059	2.91836e-11		TSS200								S_Shore		FAM170B
1748	Medulla oblongata	12	7792928	7793420	3	0.191908	2.08505e-15		TSS200	5'UTR	1stExon								CLEC4C
1749	Medulla oblongata	21	46911880	46912406	3	0.191789	6.53182e-71									Island
1750	Medulla oblongata	4	77575274	77575531	3	0.191149	1.98519e-13		TSS200	5'UTR	1stExon								SHROOM3
1751	Medulla oblongata	6	167788405	167788737	4	0.190745	4.12426e-10
1752	Medulla oblongata	20	24987314	24987792	5	0.190514	1.10415e-54		TSS200	5'UTR	1stExon						S_Shore		ACSS1
1753	Medulla oblongata	6	33240170	33240420	4	0.189987	5.07404e-27					Body						S_Shelf	COL11A2
1754	Medulla oblongata	11	70937087	70937971	3	0.189637	1.55114e-15		TSS200	5'UTR	1stExon		3'UTR						KRTAP5-9
1755	Medulla oblongata	12	131532496	131532833	4	0.188907	2.53706e-10								N_Shore	Island
1756	Medulla oblongata	10	90739946	90740198	4	0.188201	3.9494e-90	TSS1500	TSS200	5'UTR					N_Shore				FAS	ACTA2
1757	Medulla oblongata	6	100155476	100157227	4	0.188066	1.19535e-31							N_Shelf	N_Shore
1758	Medulla oblongata	2	201830898	201832285	6	0.188045	8.90955e-78	TSS1500	TSS200	5'UTR	1stExon	Body							CASP8
1759	Medulla oblongata	13	113123520	113123671	3	0.18727	1.15153e-21
1760	Medulla oblongata	11	786069	786569	5	0.187251	5.78557e-116	TSS1500	TSS200	5'UTR	1stExon				N_Shore				SLC25A22
1761	Medulla oblongata	2	70988032	70988299	5	0.187175	4.07891e-38					Body			N_Shore	Island			VAX2
1762	Medulla oblongata	2	130657138	130657176	3	0.186533	1.24684e-20	TSS1500				Body					S_Shore		SMPD4	FAM128B
1763	Medulla oblongata	2	42869950	42874186	13	0.18649	1.02208e-117	TSS1500	TSS200	5'UTR	1stExon	Body		N_Shelf	N_Shore	Island	S_Shore		HAAO
1764	Medulla oblongata	12	130004476	130004741	6	0.18575	4.15417e-74			5'UTR	1stExon								GPR133
1765	Medulla oblongata	6	167479841	167480337	3	0.185749	8.75703e-09
1766	Medulla oblongata	8	110773933	110774269	3	0.185579	3.22633e-15	TSS1500									S_Shore		GOLSYN
1767	Medulla oblongata	10	88114544	88114945	3	0.184938	5.88268e-14					Body				Island			GRID1
1768	Medulla oblongata	8	9797130	9797938	3	0.184347	1.70193e-27					Body			N_Shore				LOC157627
1769	Medulla oblongata	20	697452	697620	3	0.182633	5.24309e-17	TSS1500											C20orf54
1770	Medulla oblongata	6	122967468	122972863	5	0.18257	4.26931e-26	TSS1500		5'UTR				N_Shelf	N_Shore	Island			PKIB
1771	Medulla oblongata	13	99442277	99444454	6	0.182224	2.93471e-55							N_Shelf			S_Shore
1772	Medulla oblongata	20	60805822	60806310	3	0.180936	3.40755e-18							N_Shelf
1773	Medulla oblongata	12	97663702	97663998	4	0.180574	1.77369e-49					Body				Island	S_Shore		ANKS1B
1774	Medulla oblongata	8	68820962	68821497	3	0.180019	1.46111e-26	TSS1500		5'UTR	1stExon								CPA6
1775	Medulla oblongata	12	120727711	120728193	3	0.179731	5.14065e-81					Body				Island	S_Shore		SETD1B
1776	Medulla oblongata	12	131364599	131364891	3	0.178215	1.01605e-18					Body			N_Shore				GALNT9	LOC100130238
1777	Medulla oblongata	14	23527939	23528185	4	0.178186	8.94645e-09			5'UTR	1stExon	Body				Island	S_Shore		DHRS4L2
1778	Medulla oblongata	15	42756227	42756536	3	0.177894	5.66093e-17		TSS200	5'UTR									PATL2
1779	Medulla oblongata	6	46828329	46832067	3	0.177838	5.82457e-13					Body							LOC100287718
1780	Medulla oblongata	17	77783251	77783322	3	0.177498	1.31811e-19		TSS200	5'UTR						Island	S_Shore		SLC16A3
1781	Medulla oblongata	7	154968179	154968930	6	0.17743	1.96485e-43
1782	Medulla oblongata	11	71979572	71983637	3	0.17729	1.79726e-13					Body					S_Shore	S_Shelf	PDE2A
1783	Medulla oblongata	6	31810611	31812566	14	0.177179	7.13348e-246	TSS1500	TSS200	5'UTR	1stExon	Body		N_Shelf					CLIC1
1784	Medulla oblongata	17	36492534	36493869	3	0.176162	1.11042e-16	TSS1500	TSS200										KRTAP4-7
1785	Medulla oblongata	3	50358083	50358489	10	0.176039	2.48865e-136	TSS1500	TSS200	5'UTR	1stExon					Island	S_Shore		ZMYND10
1786	Medulla oblongata	1	149367268	149370810	5	0.175755	3.7162e-20						3'UTR	N_Shelf	N_Shore	Island			SEMA6C
1787	Medulla oblongata	17	45963793	45964331	3	0.175452	6.99553e-21	TSS1500					3'UTR						MYCBPAP	EPN3
1788	Medulla oblongata	16	87570782	87571208	4	0.175011	2.04658e-20	TSS1500	TSS200	5'UTR	1stExon								CBFA2T3
1789	Medulla oblongata	6	136214380	136214640	5	0.174672	2.49267e-97		TSS200	5'UTR	1stExon								PDE7B
1790	Medulla oblongata	8	49391933	49393743	3	0.17435	2.69096e-10							N_Shelf	N_Shore
1791	Medulla oblongata	2	98294796	98295170	4	0.17416	3.66973e-29					Body							VWA3B
1792	Medulla oblongata	6	33353494	33353519	3	0.174107	7.25522e-22				1stExon					Island			B3GALT4
1793	Medulla oblongata	7	157888490	157889655	3	0.173563	2.6614e-18					Body		N_Shelf	N_Shore				PTPRN2
1794	Medulla oblongata	20	39402895	39402956	4	0.172826	2.33035e-16		TSS200								S_Shore		LPIN3
1795	Medulla oblongata	13	111623736	111625658	3	0.172765	1.606e-21									Island	S_Shore
1796	Medulla oblongata	8	1028609	1028743	3	0.172662	4.28629e-13
1797	Medulla oblongata	11	117453087	117455539	3	0.171988	5.66096e-17			5'UTR	1stExon	Body							TMPRSS4
1798	Medulla oblongata	1	33421235	33421406	4	0.171839	6.52944e-18	TSS1500									S_Shore		TRIM62
1799	Medulla oblongata	16	80624946	80626481	4	0.171208	2.62671e-17	TSS1500	TSS200	5'UTR	1stExon								HSD17B2
1800	Medulla oblongata	5	1918843	1919329	4	0.171049	6.71653e-19
1801	Medulla oblongata	19	2233010	2233207	4	0.170288	2.48198e-28		TSS200	5'UTR	1stExon							S_Shelf	C19orf35
1802	Medulla oblongata	21	33318535	33319005	4	0.170208	7.0788e-47	TSS1500								Island			OLIG2
1803	Medulla oblongata	19	43446566	43446695	3	0.170107	4.38263e-26	TSS1500							N_Shore	Island			SPINT2
1804	Medulla oblongata	1	6005345	6008605	5	0.170049	4.05898e-35	TSS1500						N_Shelf	N_Shore				KCNAB2
1805	Medulla oblongata	6	170376539	170377649	3	0.169264	6.52427e-12											S_Shelf
1806	Medulla oblongata	6	6533845	6534074	3	0.168981	1.11066e-08		TSS200		1stExon	Body							LY86	LOC285780
1807	Medulla oblongata	1	2240270	2240656	4	0.168517	9.16403e-23										S_Shore
1808	Medulla oblongata	16	82586958	82590647	6	0.167931	6.04879e-27					Body				Island	S_Shore	S_Shelf	NECAB2
1809	Medulla oblongata	12	101832908	101835218	3	0.167723	2.22577e-25			5'UTR	1stExon	Body		N_Shelf	N_Shore	Island			PAH
1810	Medulla oblongata	5	1446877	1447054	3	0.167202	3.93187e-18						3'UTR						SLC6A3
1811	Medulla oblongata	15	49184584	49185749	3	0.167153	5.23386e-11	TSS1500			1stExon								TNFAIP8L3
1812	Medulla oblongata	1	3624727	3625070	5	0.167007	5.37179e-26					Body				Island	S_Shore		TP73
1813	Medulla oblongata	3	123278458	123278761	3	0.166731	3.5467e-11	TSS1500				Body							CD86
1814	Medulla oblongata	17	69857087	69859520	3	0.166556	1.01367e-21					Body		N_Shelf	N_Shore	Island			KIF19
1815	Medulla oblongata	11	115733519	115733870	3	0.166289	9.129e-13
1816	Medulla oblongata	1	31942948	31943637	5	0.166209	4.20873e-26	TSS1500									S_Shore		COL16A1
1817	Medulla oblongata	20	43176715	43177381	7	0.165673	9.64899e-45		TSS200	5'UTR	1stExon	Body							WFDC5
1818	Medulla oblongata	5	140997957	140998087	3	0.165366	1.07381e-51	TSS1500		5'UTR	1stExon	Body					S_Shore		RELL2	HDAC3
1819	Medulla oblongata	7	1330168	1332292	6	0.165322	2.52348e-34									Island	S_Shore	S_Shelf
1820	Medulla oblongata	10	129269128	129269343	3	0.164367	5.14137e-12
1821	Medulla oblongata	10	134553345	134553397	3	0.164038	2.84451e-10
1822	Medulla oblongata	1	154815824	154816055	3	0.163926	8.90995e-21	TSS1500	TSS200										TTC24
1823	Medulla oblongata	3	195571797	195572481	6	0.163882	1.73957e-39	TSS1500	TSS200										LRRC15
1824	Medulla oblongata	10	49401381	49402425	7	0.16387	7.13475e-51					Body			N_Shore	Island			ARHGAP22
1825	Medulla oblongata	17	3407890	3408230	5	0.163762	3.68416e-13		TSS200	5'UTR	1stExon								TRPV3
1826	Medulla oblongata	16	88430547	88431762	3	0.163686	5.94889e-09					Body					S_Shore	S_Shelf	SPIRE2
1827	Medulla oblongata	12	105503192	105503359	3	0.16353	1.79707e-08					Body			N_Shore				RFX4
1828	Medulla oblongata	17	42412217	42415286	3	0.162541	7.35091e-15	TSS1500									S_Shore	S_Shelf	RPRML
1829	Medulla oblongata	11	9244388	9246435	3	0.162233	4.78091e-08	TSS1500									S_Shore	S_Shelf	DENND5A
1830	Medulla oblongata	8	66635216	66635509	3	0.162227	1.34805e-15
1831	Medulla oblongata	19	44052170	44052801	3	0.162039	4.77241e-25					Body				Island			RINL
1832	Medulla oblongata	6	32936974	32937281	6	0.161855	6.89101e-09
1833	Medulla oblongata	19	3241030	3243224	3	0.161216	4.91097e-10					Body		N_Shelf	N_Shore				BRUNOL5
1834	Medulla oblongata	17	74312660	74313174	3	0.16092	1.6497e-08					Body						S_Shelf	USP36
1835	Medulla oblongata	7	157080122	157082404	3	0.160798	5.04358e-22					Body					S_Shore	S_Shelf	PTPRN2
1836	Medulla oblongata	8	22075126	22077475	3	0.160752	9.86387e-17	TSS1500	TSS200	5'UTR	1stExon	Body							SFTPC	BMP1
1837	Medulla oblongata	1	22342877	22342930	3	0.160474	2.0396e-19	TSS1500									S_Shore		WNT4
1838	Medulla oblongata	2	236738582	236739481	3	0.160309	3.64957e-13					Body	3'UTR			Island			GBX2
1839	Medulla oblongata	17	4744201	4744463	3	0.159561	1.22299e-13					Body				Island			CHRNE	C17orf107
1840	Medulla oblongata	1	151035870	151037126	3	0.15948	3.48402e-10			5'UTR	1stExon	Body							LCE1D
1841	Medulla oblongata	10	85975428	85976718	4	0.159415	1.5573e-21	TSS1500	TSS200										LRIT2
1842	Medulla oblongata	9	137137220	137137693	3	0.159268	1.03917e-17					Body				Island	S_Shore		OLFM1
1843	Medulla oblongata	5	1889569	1889793	3	0.159155	4.43479e-13
1844	Medulla oblongata	1	18305579	18306320	3	0.158984	1.54036e-20	TSS1500							N_Shore				IGSF21
1845	Medulla oblongata	1	41038884	41040507	3	0.158803	2.01059e-15					Body			N_Shore	Island			KCNQ4
1846	Medulla oblongata	8	11869670	11870171	3	0.158199	3.98194e-18	TSS1500	TSS200										DEFB136
1847	Medulla oblongata	7	157739119	157740120	3	0.157732	9.19518e-14					Body							PTPRN2
1848	Medulla oblongata	14	87863387	87865944	3	0.157485	1.13649e-14	TSS1500									S_Shore	S_Shelf	KCNK10
1849	Medulla oblongata	5	161044912	161045365	3	0.157086	1.36752e-08	TSS1500	TSS200	5'UTR	1stExon								GABRA6
1850	Medulla oblongata	7	39615749	39615884	4	0.156806	6.44471e-25					Body			N_Shore	Island			LOC646999
1851	Medulla oblongata	5	140790321	140790444	3	0.156672	2.48443e-20		TSS200	5'UTR	1stExon	Body			N_Shore				PCDHGA4	PCDHGA11	PCDHGA9	PCDHGA1	PCDHGB1	PCDHGB6	PCDHGA12	PCDHGB3	PCDHGB7	PCDHGA6	PCDHGA8	PCDHGA10	PCDHGA5	PCDHGB4	PCDHGA3	PCDHGA2	PCDHGB2	PCDHGA7	PCDHGB5
1852	Medulla oblongata	3	14617029	14618723	3	0.156382	1.18771e-33								N_Shore	Island
1853	Medulla oblongata	16	4361644	4362229	4	0.156056	8.74681e-32	TSS1500	TSS200	5'UTR		Body				Island			VASN	CORO7
1854	Medulla oblongata	12	130188237	130188692	4	0.155637	4.3696e-10					Body			N_Shore				GPR133
1855	Medulla oblongata	2	482809	485143	3	0.15519	2.02952e-14							N_Shelf	N_Shore
1856	Medulla oblongata	8	42353955	42354132	3	0.155074	2.78287e-15	TSS1500	TSS200										DKK4
1857	Medulla oblongata	5	132973191	132973714	3	0.154959	2.49744e-12			5'UTR					N_Shore				FSTL4
1858	Medulla oblongata	15	75714413	75715974	3	0.154387	1.86617e-28									Island	S_Shore
1859	Medulla oblongata	9	87327138	87327804	3	0.154293	1.38403e-37								N_Shore	Island
1860	Medulla oblongata	6	31118680	31118816	3	0.154189	5.12125e-15
1861	Medulla oblongata	12	48027074	48027177	3	0.153925	1.43134e-38	TSS1500	TSS200							Island	S_Shore		DNAJC22
1862	Medulla oblongata	20	60841870	60842253	3	0.153739	1.21783e-08					Body							NTSR1
1863	Medulla oblongata	8	82355156	82355161	3	0.153719	8.08012e-66		TSS200							Island			FABP5
1864	Medulla oblongata	1	226138075	226141120	3	0.15349	3.06368e-13							N_Shelf	N_Shore
1865	Medulla oblongata	1	38279049	38282521	3	0.153438	1.50559e-10				1stExon		3'UTR	N_Shelf	N_Shore				POU3F1
1866	Medulla oblongata	6	35873071	35873154	3	0.153381	5.13872e-08		TSS200	5'UTR	1stExon								CLPS
1867	Medulla oblongata	8	11241292	11241542	4	0.153078	1.93107e-24					Body			N_Shore				TDH
1868	Medulla oblongata	11	121492264	121492390	3	0.153076	1.41682e-08	TSS1500	TSS200			Body							LOC399959	BLID
1869	Medulla oblongata	17	39702420	39706065	3	0.153076	3.15522e-12	TSS1500											SLC4A1
1870	Medulla oblongata	11	17700522	17703865	4	0.153037	1.68792e-26										S_Shore	S_Shelf
1871	Medulla oblongata	19	51148050	51148271	3	0.152883	3.15711e-19					Body				Island			NOVA2
1872	Medulla oblongata	6	30797844	30798334	5	0.152815	1.21212e-39					Body					S_Shore		TUBB
1873	Medulla oblongata	11	117305465	117305677	3	0.151767	8.60485e-08	TSS1500	TSS200										TMPRSS13
1874	Medulla oblongata	6	33492157	33493034	8	0.151611	3.34935e-14					Body	3'UTR		N_Shore				PHF1	CUTA
1875	Medulla oblongata	17	69861949	69862176	3	0.150787	4.10303e-13					Body				Island			KIF19
1876	Medulla oblongata	7	43254493	43255160	3	0.150695	9.44054e-12					Body			N_Shore	Island			HECW1
1877	Medulla oblongata	1	32982040	32989537	4	0.15024	2.20607e-09					Body		N_Shelf			S_Shore	S_Shelf	KIAA1522
1878	Medulla oblongata	10	134576761	134578478	3	0.150188	7.78291e-08							N_Shelf	N_Shore
1879	Medulla oblongata	17	3740960	3741406	3	0.14986	1.06174e-17	TSS1500	TSS200	5'UTR					N_Shore				CAMKK1
1880	Medulla oblongata	11	63824339	63824371	3	0.149751	1.58977e-30		TSS200							Island			C11orf20
1881	Medulla oblongata	13	27258524	27261840	4	0.149186	7.32865e-35							N_Shelf	N_Shore	Island
1882	Medulla oblongata	5	139027923	139028332	4	0.14909	3.74307e-39			5'UTR					N_Shore	Island			CXXC5
1883	Medulla oblongata	6	31941132	31941178	3	0.14897	2.05689e-10					Body						S_Shelf	SLC44A4
1884	Medulla oblongata	14	96561886	96563148	3	0.148913	7.95768e-14
1885	Medulla oblongata	17	29974959	29977464	3	0.148779	1.28531e-15					Body		N_Shelf	N_Shore	Island			TMEM132E
1886	Medulla oblongata	19	2429866	2430184	3	0.14815	5.59439e-57									Island
1887	Medulla oblongata	12	131433503	131433676	3	0.148146	4.23509e-15										S_Shore
1888	Medulla oblongata	17	53919854	53920643	5	0.14789	7.92011e-12			5'UTR	1stExon	Body				Island			HSF5
1889	Medulla oblongata	1	154894196	154896036	3	0.147594	3.16714e-11					Body	3'UTR			Island	S_Shore		BCAN
1890	Medulla oblongata	7	154945462	154945557	3	0.147588	2.23196e-27					Body					S_Shore		EN2
1891	Medulla oblongata	3	185300547	185300670	3	0.147482	7.97568e-13		TSS200	5'UTR	1stExon								HTR3E
1892	Medulla oblongata	12	4699376	4699725	3	0.147395	2.34148e-14	TSS1500											GALNT8
1893	Medulla oblongata	17	46376874	46377277	3	0.146846	1.10621e-14									Island
1894	Medulla oblongata	1	36544368	36544431	3	0.146827	2.45128e-11	TSS1500	TSS200						N_Shore	Island			C1orf113
1895	Medulla oblongata	16	82519538	82524146	3	0.146776	6.05515e-21
1896	Medulla oblongata	1	34992921	34993426	6	0.146591	8.06432e-17	TSS1500	TSS200	5'UTR									GJB5
1897	Medulla oblongata	6	44233625	44234053	3	0.146052	2.58299e-15	TSS1500											CAPN11
1898	Medulla oblongata	2	70849522	70851891	3	0.14593	3.28369e-08	TSS1500									S_Shore	S_Shelf	ADD2
1899	Medulla oblongata	15	71952969	71953590	3	0.145799	2.56033e-17		TSS200			Body							TBC1D21
1900	Medulla oblongata	5	179497955	179498150	3	0.145795	1.88587e-16			5'UTR							S_Shore		RASGEF1C
1901	Medulla oblongata	12	3732482	3732758	9	0.14559	5.2536e-98		TSS200	5'UTR	1stExon					Island			EFCAB4B
1902	Medulla oblongata	4	190209422	190210205	3	0.145579	2.30702e-09
1903	Medulla oblongata	5	1905839	1908043	3	0.145403	2.09918e-16								N_Shore		S_Shore
1904	Medulla oblongata	11	76580640	76580831	3	0.145274	2.58535e-13					Body							MYO7A
1905	Medulla oblongata	14	104785634	104786070	5	0.144464	2.04851e-45	TSS1500	TSS200	5'UTR		Body				Island			BTBD6	BRF1
1906	Medulla oblongata	8	57396189	57396428	3	0.144423	3.3498e-14	TSS1500									S_Shore		SDR16C5
1907	Medulla oblongata	3	129708588	129709255	4	0.144103	1.89683e-19	TSS1500	TSS200										LOC90246
1908	Medulla oblongata	1	16242785	16242852	4	0.143899	1.09976e-13		TSS200	5'UTR	1stExon								CLCNKB
1909	Medulla oblongata	12	51047654	51048800	4	0.143805	1.3155e-13	TSS1500	TSS200								S_Shore		KRT85
1910	Medulla oblongata	22	40683617	40683879	3	0.143773	3.41949e-30					Body				Island	S_Shore		LOC339674
1911	Medulla oblongata	11	72606772	72606818	4	0.14349	6.30466e-37	TSS1500	TSS200							Island			P2RY2
1912	Medulla oblongata	8	143830944	143831541	3	0.143125	6.43192e-13	TSS1500	TSS200	5'UTR	1stExon								LYPD2
1913	Medulla oblongata	6	31735632	31735693	4	0.143074	2.26049e-14				1stExon				N_Shore				C6orf47
1914	Medulla oblongata	19	38864288	38866228	3	0.142615	1.5302e-16	TSS1500		5'UTR				N_Shelf	N_Shore				CHST8
1915	Medulla oblongata	5	172682496	172683217	3	0.142553	1.43163e-27					Body		N_Shelf					STC2
1916	Medulla oblongata	16	22734894	22737192	3	0.14245	2.63585e-09					Body					S_Shore	S_Shelf	HS3ST2
1917	Medulla oblongata	19	47325535	47328479	3	0.142156	2.68896e-36		TSS200	5'UTR	1stExon	Body		N_Shelf	N_Shore				POU2F2
1918	Medulla oblongata	12	1808138	1808417	3	0.141898	3.77704e-14					Body							LRTM2	CACNA2D4
1919	Medulla oblongata	7	99911872	99913282	3	0.141775	1.66781e-31					Body			N_Shore	Island			TSC22D4
1920	Medulla oblongata	4	8693206	8693269	3	0.141761	2.25541e-07							N_Shelf
1921	Medulla oblongata	20	34427692	34428157	3	0.141095	2.59955e-19	TSS1500											DLGAP4
1922	Medulla oblongata	17	70828217	70828484	3	0.140715	3.00217e-12					Body							GRB2
1923	Medulla oblongata	21	46141521	46146880	4	0.140578	2.10686e-16					Body			N_Shore	Island	S_Shore	S_Shelf	PCBP3
1924	Medulla oblongata	2	9432284	9432445	3	0.140313	2.71131e-11					Body				Island			ASAP2
1925	Medulla oblongata	6	33494945	33495067	4	0.140269	4.61629e-12	TSS1500									S_Shore		CUTA	SYNGAP1
1926	Medulla oblongata	13	37070876	37072258	4	0.14026	4.3024e-20	TSS1500	TSS200	5'UTR	1stExon								POSTN
1927	Medulla oblongata	19	53520620	53520671	3	0.140178	6.13684e-22			5'UTR	1stExon							S_Shelf	EMP3
1928	Medulla oblongata	3	114733751	114733879	3	0.13993	1.39592e-30		TSS200						N_Shore				SIDT1
1929	Medulla oblongata	15	50357809	50357904	3	0.139923	7.10262e-08	TSS1500				Body							MIR1266	MYO5C
1930	Medulla oblongata	5	43053739	43054386	5	0.139003	9.13915e-24									Island
1931	Medulla oblongata	8	72437102	72437169	3	0.138901	1.52963e-11		TSS200										EYA1
1932	Medulla oblongata	8	10442660	10442825	3	0.13887	8.8302e-13
1933	Medulla oblongata	10	133489244	133493692	4	0.138604	1.18542e-11							N_Shelf	N_Shore
1934	Medulla oblongata	17	74685885	74686557	3	0.138212	3.98677e-12			5'UTR				N_Shelf					HRNBP3
1935	Medulla oblongata	6	43384456	43384625	5	0.137265	7.85152e-76		TSS200			Body				Island			CRIP3
1936	Medulla oblongata	2	54638682	54639299	9	0.137199	3.72545e-56	TSS1500	TSS200	5'UTR	1stExon	Body				Island			SPTBN1
1937	Medulla oblongata	1	26376434	26376566	5	0.137153	5.25867e-18		TSS200										CNKSR1
1938	Medulla oblongata	2	31491126	31492015	3	0.136252	1.30318e-08	TSS1500	TSS200										XDH
1939	Medulla oblongata	4	1198699	1198960	3	0.136174	1.92191e-07					Body			N_Shore				CTBP1
1940	Medulla oblongata	17	41277265	41278024	7	0.136149	6.885e-46	TSS1500	TSS200			Body							LOC100128977	IMP5
1941	Medulla oblongata	11	6298293	6298484	8	0.135969	1.20457e-55		TSS200	5'UTR	1stExon					Island			PRKCDBP
1942	Medulla oblongata	11	61823182	61823291	3	0.135203	2.18752e-20		TSS200										SCGB1D4
1943	Medulla oblongata	20	55397680	55397935	3	0.134869	1.01056e-47									Island
1944	Medulla oblongata	22	28042139	28045310	3	0.134797	7.75725e-12	TSS1500									S_Shore	S_Shelf	RASL10A
1945	Medulla oblongata	8	1325870	1326456	3	0.134606	1.96178e-09							N_Shelf
1946	Medulla oblongata	8	23077458	23077498	3	0.134479	1.12316e-42		TSS200	5'UTR	1stExon					Island			TNFRSF10D
1947	Medulla oblongata	7	3978898	3979099	3	0.133989	1.77097e-07					Body							SDK1
1948	Medulla oblongata	19	38808149	38809082	3	0.133388	8.96104e-12			5'UTR							S_Shore	S_Shelf	CHST8
1949	Medulla oblongata	20	61424246	61424703	4	0.133299	5.1622e-19					Body			N_Shore	Island			COL20A1
1950	Medulla oblongata	19	56537671	56539111	3	0.133282	1.03595e-10	TSS1500									S_Shore	S_Shelf	VSIG10L
1951	Medulla oblongata	9	139330735	139330879	3	0.133252	3.41058e-33					Body				Island			EXD3
1952	Medulla oblongata	10	134654162	134654437	3	0.132849	9.84276e-11								N_Shore	Island
1953	Medulla oblongata	14	22580918	22581146	3	0.132584	1.3241e-19	TSS1500	TSS200										PSMB11
1954	Medulla oblongata	20	44180351	44180758	3	0.132507	1.00032e-08			5'UTR	1stExon	Body				Island	S_Shore		CD40
1955	Medulla oblongata	5	1888623	1888774	3	0.13239	4.71251e-25
1956	Medulla oblongata	10	130169634	130169838	4	0.132203	1.1568e-09
1957	Medulla oblongata	4	1465621	1465739	3	0.132066	1.79399e-14										S_Shore
1958	Medulla oblongata	16	831806	832283	3	0.130855	2.04001e-14							N_Shelf
1959	Medulla oblongata	3	128658242	128658696	3	0.13079	5.02912e-42										S_Shore
1960	Medulla oblongata	12	51201303	51201913	3	0.130565	5.20321e-08	TSS1500											KRT5
1961	Medulla oblongata	16	53963987	53964047	3	0.130283	1.3577e-10
1962	Medulla oblongata	5	172606321	172609522	4	0.130078	2.1243e-14										S_Shore	S_Shelf
1963	Medulla oblongata	20	44309753	44311897	3	0.129513	5.19652e-10					Body			N_Shore		S_Shore		CDH22
1964	Medulla oblongata	8	10912656	10914722	3	0.129425	1.3968e-15					Body					S_Shore	S_Shelf	XKR6
1965	Medulla oblongata	6	170574045	170577661	5	0.129269	9.22675e-14									Island	S_Shore	S_Shelf
1966	Medulla oblongata	17	54099331	54099489	3	0.128649	1.07695e-07			5'UTR									TEX14
1967	Medulla oblongata	12	5926430	5926903	3	0.128501	2.1281e-18	TSS1500											ANO2
1968	Medulla oblongata	1	164403254	164403563	3	0.127777	2.58975e-10	TSS1500									S_Shore		FAM78B
1969	Medulla oblongata	17	8756566	8756601	3	0.127759	1.14738e-09		TSS200	5'UTR									PIK3R5
1970	Medulla oblongata	12	51529163	51529189	3	0.127706	3.03171e-20		TSS200										KRT78
1971	Medulla oblongata	14	23850007	23850665	9	0.127481	1.47166e-11	TSS1500	TSS200	5'UTR	1stExon	Body				Island			LTB4R2	LTB4R	CIDEB
1972	Medulla oblongata	12	129390356	129393994	4	0.127319	1.06137e-15			5'UTR		Body					S_Shore	S_Shelf	PIWIL1
1973	Medulla oblongata	1	7045385	7047724	6	0.127104	7.69831e-24					Body					S_Shore	S_Shelf	CAMTA1
1974	Medulla oblongata	3	10353056	10353433	3	0.126435	7.48021e-10					Body							ATP2B2
1975	Medulla oblongata	22	35136389	35136601	3	0.126386	8.44142e-08									Island	S_Shore
1976	Medulla oblongata	6	161007496	161008236	3	0.12624	2.95427e-15	TSS1500	TSS200										LPA
1977	Medulla oblongata	1	116185157	116186528	3	0.126188	5.67345e-19	TSS1500		5'UTR	1stExon						S_Shore	S_Shelf	NHLH2
1978	Medulla oblongata	16	83424604	83429453	6	0.125895	1.07509e-16			5'UTR									CRISPLD2
1979	Medulla oblongata	1	154963091	154963392	3	0.125416	7.21569e-10	TSS1500			1stExon	Body			N_Shore				ISG20L2	C1orf66
1980	Medulla oblongata	11	1846098	1846469	3	0.12536	1.38748e-08	TSS1500	TSS200			Body		N_Shelf					LSP1
1981	Medulla oblongata	2	211165877	211165929	3	0.12522	6.92741e-08	TSS1500				Body							CPS1
1982	Medulla oblongata	1	1104826	1104946	3	0.125037	2.66353e-09		TSS200	5'UTR	1stExon	Body			N_Shore				TTLL10
1983	Medulla oblongata	17	9803477	9803598	3	0.124902	2.27035e-11		TSS200	5'UTR	1stExon	Body							GAS7
1984	Medulla oblongata	14	95785723	95791341	4	0.124523	5.66431e-12	TSS1500											BDKRB1
1985	Medulla oblongata	10	134507823	134509471	3	0.12381	1.42637e-15
1986	Medulla oblongata	3	50377567	50378134	3	0.123761	1.28136e-16					Body				Island	S_Shore		CACNA2D2
1987	Medulla oblongata	19	59107798	59107880	3	0.122779	2.22712e-12		TSS200									S_Shelf	CACNG7
1988	Medulla oblongata	11	123918784	123919415	3	0.122657	1.0374e-09	TSS1500	TSS200										OR8B12
1989	Medulla oblongata	5	2185757	2185878	3	0.122262	5.78093e-18							N_Shelf
1990	Medulla oblongata	11	4859040	4859159	3	0.121779	2.87706e-13	TSS1500											OR51T1
1991	Medulla oblongata	1	34412211	34414932	6	0.121694	1.94371e-24	TSS1500		5'UTR				N_Shelf	N_Shore				C1orf94
1992	Medulla oblongata	16	87649876	87650002	3	0.121269	2.55637e-18											S_Shelf
1993	Medulla oblongata	12	50394878	50401505	3	0.121189	4.04068e-15					Body		N_Shelf	N_Shore				SCN8A
1994	Medulla oblongata	7	1359099	1359226	3	0.121106	4.83285e-10
1995	Medulla oblongata	7	1759304	1759428	3	0.120897	1.84669e-10
1996	Medulla oblongata	8	31617887	31618594	3	0.120788	1.42699e-12					Body				Island	S_Shore		NRG1
1997	Medulla oblongata	10	133085666	133085937	3	0.120718	3.13486e-12
[truncated: 12,447 more rows]
