# Supplementary material for: DNA methylome profiling of human tissues identifies global and tissue-specific methylation patterns
Source: Genome Biol. 2014 Apr 1;15(4):r54. doi: 10.1186/gb-2014-15-4-r54 (PMC4053947; doi:10.1186/gb-2014-15-4-r54)
Supplement: Additional file 5 — GO analysis of hypermethylated tDMRs in specific tissue types. [file gb-2014-15-4-r54-S5.xls]

## Sheet: Sheet1
Additional File 5. Gene ontology analysis of hypermethylated tDMRs in specific tissue types.
Tissue	GO term	No. of genes	P-value
Adipose tissue	homophilic cell adhesion	19	7.0517e-19
(abdominal, subcutaneous)	cell-cell adhesion	19	1.83844e-13
	biological adhesion	21	1.74695e-09
Artery	regulation of RNA metabolic process	56	3.25746e-10
(coronary, splenic)	regulation of transcription, DNA-dependent	55	6.198e-10
	regulation of transcription	64	9.36031e-10
Aorta	embryonic organ development	27	6.1815e-09
(thoracic, abdominal)	embryonic organ morphogenesis	23	5.36057e-08
	anterior/posterior pattern formation	22	2.09275e-07
Bone, joint cartilage	regulation of transcription, DNA-dependent	22	1.05463e-08
	regulation of RNA metabolic process	22	1.35362e-08
	regulation of transcription	24	3.19927e-08
Bone marrow	embryonic skeletal system development	6	0.0103517
(red, yellow)	skeletal system morphogenesis	7	0.0155465
	embryonic skeletal system morphogenesis	5	0.0188118
Lymph node	transcription	10	0.0079996
	regulation of RNA metabolic process	10	0.00925224
	negative regulation of macromolecule metabolic process	6	0.0154451
Tonsils	homophilic cell adhesion	66	1.71387e-09
	neuron differentiation	140	2.82411e-06
	regulation of transcription, DNA-dependent	326	1.15434e-05
Gastric mucosa	regulation of transcription, DNA-dependent	10	0.0522855
	regulation of RNA metabolic process	10	0.0562655
	regionalization	4	0.0793191
Bladder	pattern specification process	18	7.17802e-05
	embryonic morphogenesis	19	0.000118454
	anterior/posterior pattern formation	13	0.000138569
Gall bladder	positive regulation of macromolecule metabolic process	7	0.0126453
	positive regulation of gene expression	6	0.0148633
	tissue morphogenesis	4	0.0162837
Medulla oblongata	homophilic cell adhesion	20	1.03212e-05
	protein complex assembly	22	0.0023329
	protein complex biogenesis	22	0.0023329
Ischiatic nerve	homophilic cell adhesion	21	9.65615e-15
	cell-cell adhesion	22	6.41386e-10
	regionalization	14	1.30945e-05
