# Supplementary material for: DNA methylome profiling of human tissues identifies global and tissue-specific methylation patterns
Source: Genome Biol. 2014 Apr 1;15(4):r54. doi: 10.1186/gb-2014-15-4-r54 (PMC4053947; doi:10.1186/gb-2014-15-4-r54)
Supplement: Additional file 7 — Gene expression datasets used for correlation analyses. [file gb-2014-15-4-r54-S7.xls]

## Sheet: Sheet1
Additional File 7. Gene expression datasets used for correlation analyses.
Tissue	Array express; GEO accession
Aorta	E-MEXP-66
Bladder	GSE2361
Bone	E-MEXP-185
Bone marrow	GSE2361
Coronary artery	GSE3356
Lymph node	GSE2665
Medulla oblongata	GSE1133
Tonsils	GSE2665
