# Supplementary material for: DNA methylome profiling of human tissues identifies global and tissue-specific methylation patterns
Source: Genome Biol. 2014 Apr 1;15(4):r54. doi: 10.1186/gb-2014-15-4-r54 (PMC4053947; doi:10.1186/gb-2014-15-4-r54)
Supplement: Additional file 9 — PCR primers used in the methylation validation analysis. [file gb-2014-15-4-r54-S9.xls]

## Sheet: Sheet1
Additional file 9. PCR primers used in the methylation validation analysis.
Gene	Product size (bp)	CpGs in product	Left Primer 5'-3'	Right Primer 5'-3'
H1FNT	172	7	GGGAAGAGAAGTAGGAGTTTAAGAAGT	CCACAAAATACATTCCCAACTAAAT
TDRD6	220	11	GAATAGGGTTAAAGAATAGAGGTTGAGTAT	CTCCCAACTACCAAAAATTAAACAC
FHIT	163	8	AGTATTTTATTTGGGTTTGTTTTTT	TCACAAAACTTTTTACCCTCTATTC
PRDM16 (1)	356	24	GAGTAAGGTTGGGGGAGTTTAG	ACCCTCCCTCTCAATAAAAATTAATT
PRDM16 (2)	409	16	TAGGTTTGGGGATTTGGAAAA	AAACCCAAAAAACCTCTAAACTCCT
PRDM16 (3)	226	9	TTTTAAAGGATATAGAGGAGTAGGAAATAG	CCTCCATAAAACATTCAAAAAAAAC
ENPEP	337	13	GGTTTTTTGGGGATTAGGTGTAA	AACAACCAAAATTAAAACCAAAAAC
ANGPT2	230	9	TGGGTTAGAGTAAATGGATGTAAATATATA	ACTTTATAAACACAAAAATCAAAAAAAA
CPLX1	349	21	TATAAGAGTAATGTTAAAAATTGGTGGAGA	ACCCTACCCAAAACTAAAAAAACCT
KALRN	378	18	TGTGGATTTTTATTTTTAAGATTATTGTAA	AAAATACCAAAAATACCACTAATCCC
RHOH (1)	459	12	AGGAATTATTTGGATTTTTTAGTTTTTTTT	ATTAATTTCCTCATAAAATCAACCTCTC
RHOH (2)	281	9	GAATTATTTGGATTTTTTAGTTTTTTTT	CCTATACCTAAATCAATTTCCTATAACC
KIRREL3	409	16	TTTGGGGTTTAGGAAGGTTATTTTATA	CAAACCCTACCTCACTCAAAAAAA
CDK6	387	5	GATTTGTAGTTTATGAGGGTGATATTATTA	AACAAAAACATTATTTTCTAAAATTATTTT
HCLS1	223	8	TGTTTTTTAATTGTTTTATGGTTTAGAGTA	AAACAAAAAAAACTAACTCAAATTTCAAA
PLEK	187	4	GTAAGGAATGGGTGGTTTATTTTGTA	CTCTCAAACAACTCCTCTCAACAAC
LMO2	279	5	ATTTGGTGTTTGTGTTATTTTTTTT	AAATCCCCTAATAACCTAAAATTCC
SPN	371	13	TTGATAATAGTAAAAGTTAGTATGGAAAAA	AACTAAAATCTAATCCCCAATACTATC
RUNX1 (1)	252	5	TTTTTTTTAGGTTGTGTAAGAAAATAGT	TTTTAAATAATAAAATCCACATCCTATC
RUNX1 (2)	186	5	TTGGGATTTTTTAAGTTTTATTAAAAA	CCCAACATAATAATCAACAAACAAA
PTPN22	336	4	GGGTATGTTAAATGTGTGTTATGGT	CTATTCTTTCTCTAAAAAACAAAAAAAA
